# Supplementary material for: Augmenting cost-effectiveness in clinical diagnosis using extended whole-exome sequencing: SNVs, SVs, and beyond
Source: J Hum Genet. 2025 Sep 8;71(1):13–21. doi: 10.1038/s10038-025-01403-4 (PMC12689423; doi:10.1038/s10038-025-01403-4)
Supplement: Supplementary file 7 — Supplementary Table S1 [file 10038_2025_1403_MOESM7_ESM.xlsx]

## Sheet: Exome2.0_plus_Comprehensive
Supplementary Table S1. BED-format file of the probe design regions targeted in the extended WES
Chromosome	Start coordinate	End coordinate	Gene symbol
chr1	65564	65573	OR4F5
chr1	69036	70008	OR4F5
chr1	358066	358183	LOC124900618
chr1	365564	365692	LOC112268260
chr1	373143	373323	LOC112268260
chr1	379768	379870	LOC112268260
chr1	399040	399100	RP4-669L17.10
chr1	450739	451678	OR4F29
chr1	601397	601577	LOC105378947
chr1	607954	608056	LOC105378947
chr1	609082	609217	LOC105378947
chr1	611111	611297	LOC105378947
chr1	685715	686654	OR4F16
chr1	923455	923461	LOC107985728
chr1	923615	924948	LOC107985728,SAMD11
chr1	925921	926013	SAMD11
chr1	930154	930336	SAMD11
chr1	931038	931089	SAMD11
chr1	935771	935896	SAMD11
chr1	939039	939129	SAMD11
chr1	939271	939460	SAMD11
chr1	941143	941307	SAMD11
chr1	942135	942251	SAMD11
chr1	942409	942488	SAMD11
chr1	942558	943058	SAMD11
chr1	943249	943250	SAMD11
chr1	943252	943377	SAMD11
chr1	943697	944153	SAMD11
chr1	944693	944800	NOC2L
chr1	945056	945146	NOC2L
chr1	945517	945653	NOC2L
chr1	946172	946286	NOC2L
chr1	946401	946545	NOC2L
chr1	948130	948232	NOC2L
chr1	948489	948603	NOC2L
chr1	951126	951238	NOC2L
chr1	951999	952139	NOC2L
chr1	952411	952600	NOC2L
chr1	953174	953288	NOC2L
chr1	953781	953892	NOC2L
chr1	954003	954082	NOC2L
chr1	955922	956013	NOC2L
chr1	956094	956215	NOC2L
chr1	956893	957025	NOC2L
chr1	957098	957273	NOC2L
chr1	958928	959081	NOC2L
chr1	959214	959240	NOC2L
chr1	960693	960800	KLHL17
chr1	961292	961552	KLHL17
chr1	961628	961750	KLHL17
chr1	961825	962047	KLHL17
chr1	962285	962471	KLHL17
chr1	962703	962917	KLHL17
chr1	963031	963312	KLHL17
chr1	963336	963504	KLHL17
chr1	963919	964008	KLHL17
chr1	964106	964180	KLHL17
chr1	964348	964530	KLHL17
chr1	964962	965191	KLHL17
chr1	966207	966614	PLEKHN1
chr1	966703	966803	PLEKHN1
chr1	970276	970423	PLEKHN1
chr1	970520	970601	PLEKHN1
chr1	970685	971006	PLEKHN1
chr1	971076	971219	PLEKHN1
chr1	971323	971404	PLEKHN1
chr1	972074	972150	PLEKHN1
chr1	972287	972424	PLEKHN1
chr1	972860	973010	PLEKHN1
chr1	973185	973326	PLEKHN1
chr1	973499	973640	PLEKHN1
chr1	973832	974051	PLEKHN1
chr1	974315	974364	PLEKHN1
chr1	974441	974575	PLEKHN1
chr1	976171	976269	PERM1
chr1	976498	976624	PERM1
chr1	978880	981029	PERM1
chr1	981136	981173	PERM1
chr1	982064	982117	PERM1
chr1	999058	999432	HES4
chr1	999525	999613	HES4
chr1	999691	999973	HES4
chr1	1013573	1013576	ISG15
chr1	1013977	1013978	ISG15
chr1	1013983	1014478	ISG15
chr1	1020172	1020373	AGRN
chr1	1020376	1020377	AGRN
chr1	1022200	1022462	AGRN
chr1	1022465	1022466	AGRN
chr1	1034555	1034703	AGRN
chr1	1035276	1035324	AGRN
chr1	1040664	1040880	AGRN
chr1	1041172	1041397	AGRN
chr1	1041477	1041702	AGRN
chr1	1041705	1041706	AGRN
chr1	1041955	1042162	AGRN
chr1	1042167	1042168	AGRN
chr1	1043238	1043457	AGRN
chr1	1043465	1043466	AGRN
chr1	1043537	1043732	AGRN
chr1	1043822	1044023	AGRN
chr1	1044028	1044029	AGRN
chr1	1044108	1044257	AGRN
chr1	1044333	1044439	AGRN
chr1	1045157	1045158	AGRN
chr1	1045160	1045277	AGRN
chr1	1045358	1045523	AGRN
chr1	1045526	1045527	AGRN
chr1	1045728	1045729	AGRN
chr1	1045732	1045876	AGRN
chr1	1045963	1046088	AGRN
chr1	1046159	1046265	AGRN
chr1	1046396	1046735	AGRN
chr1	1046740	1046741	AGRN
chr1	1046819	1046957	AGRN
chr1	1047323	1047324	AGRN
chr1	1047326	1047454	AGRN
chr1	1047572	1047687	AGRN
chr1	1047775	1047895	AGRN
chr1	1048005	1048006	AGRN
chr1	1048011	1048365	AGRN
chr1	1048866	1049059	AGRN
chr1	1049235	1049451	AGRN
chr1	1049565	1049795	AGRN
chr1	1049854	1049855	AGRN
chr1	1049902	1050037	AGRN
chr1	1050040	1050041	AGRN
chr1	1050232	1050329	AGRN
chr1	1050331	1050332	AGRN
chr1	1050333	1050334	AGRN
chr1	1050426	1050591	AGRN
chr1	1050716	1050717	AGRN
chr1	1050725	1050837	AGRN
chr1	1051031	1051043	AGRN
chr1	1051252	1051369	AGRN
chr1	1051452	1051645	AGRN
chr1	1051727	1051815	AGRN
chr1	1051992	1052016	AGRN
chr1	1053460	1053493	AGRN
chr1	1053752	1053977	AGRN
chr1	1054447	1054551	AGRN
chr1	1054823	1054981	AGRN
chr1	1055376	1055399	AGRN
chr1	1066565	1066798	LOC105378948
chr1	1067797	1067933	LOC105378948
chr1	1069306	1069945	LOC105378948
chr1	1071816	1072566	RNF223
chr1	1082892	1082987	C1orf159
chr1	1083909	1084383	C1orf159
chr1	1084480	1084506	C1orf159
chr1	1085877	1086012	C1orf159
chr1	1087138	1087204	C1orf159
chr1	1087501	1087597	C1orf159
chr1	1090352	1090428	C1orf159
chr1	1090875	1090983	C1orf159
chr1	1091149	1091374	C1orf159
chr1	1091471	1091609	C1orf159
chr1	1091990	1092020	C1orf159
chr1	1179215	1179333	TTLL10-AS1,TTLL10
chr1	1179656	1179737	TTLL10
chr1	1180033	1180340	TTLL10
chr1	1180482	1180601	TTLL10
chr1	1180730	1180860	TTLL10
chr1	1181740	1181815	TTLL10
chr1	1182360	1182446	TTLL10
chr1	1182875	1183047	TTLL10
chr1	1183919	1184091	TTLL10
chr1	1184968	1185142	TTLL10
chr1	1185259	1185412	TTLL10
chr1	1185432	1185525	TTLL10
chr1	1185701	1185848	TTLL10
chr1	1188817	1188883	TTLL10
chr1	1194606	1194708	TTLL10
chr1	1196385	1196448	TTLL10
chr1	1196599	1196716	TTLL10
chr1	1197092	1197186	TTLL10
chr1	1197437	1197847	TTLL10
chr1	1203590	1204236	TNFRSF18
chr1	1204398	1204486	TNFRSF18
chr1	1205369	1205492	TNFRSF18
chr1	1206384	1206571	TNFRSF18
chr1	1211554	1211832	TNFRSF4
chr1	1211933	1211934	TNFRSF4
chr1	1211941	1212138	TNFRSF4
chr1	1212637	1212704	TNFRSF4
chr1	1212861	1212931	TNFRSF4
chr1	1212991	1213373	TNFRSF4
chr1	1213662	1213785	TNFRSF4
chr1	1213786	1213787	TNFRSF4
chr1	1213982	1214127	TNFRSF4
chr1	1217511	1217804	SDF4
chr1	1218457	1219005	SDF4
chr1	1220698	1220730	SDF4
chr1	1223243	1223357	SDF4
chr1	1223831	1223968	SDF4
chr1	1228467	1228793	SDF4
chr1	1232278	1233268	B3GALT6
chr1	1242489	1242646	C1QTNF12
chr1	1242834	1242913	C1QTNF12
chr1	1243061	1243166	C1QTNF12
chr1	1243443	1243552	C1QTNF12
chr1	1243953	1244105	C1QTNF12
chr1	1244190	1244497	C1QTNF12
chr1	1246513	1246690	C1QTNF12
chr1	1255202	1255487	UBE2J2
chr1	1256044	1256125	UBE2J2
chr1	1256991	1257130	UBE2J2
chr1	1257207	1257310	UBE2J2
chr1	1262259	1262390	UBE2J2
chr1	1263345	1263386	UBE2J2
chr1	1266097	1266290	UBE2J2
chr1	1267732	1267769	UBE2J2
chr1	1267857	1267992	UBE2J2
chr1	1280661	1280666	SCNN1D
chr1	1281201	1281610	SCNN1D
chr1	1282010	1282187	SCNN1D
chr1	1282241	1282319	SCNN1D
chr1	1283977	1284090	SCNN1D
chr1	1285424	1285664	SCNN1D
chr1	1285925	1286278	SCNN1D
chr1	1286767	1286975	SCNN1D
chr1	1287108	1287299	SCNN1D
chr1	1287507	1287627	SCNN1D
chr1	1287657	1287836	SCNN1D
chr1	1287938	1288037	SCNN1D
chr1	1290270	1290388	SCNN1D
chr1	1290476	1290555	SCNN1D
chr1	1290636	1290694	SCNN1D
chr1	1290894	1290953	SCNN1D
chr1	1291064	1291140	SCNN1D
chr1	1291253	1291610	SCNN1D
chr1	1293563	1293708	ACAP3
chr1	1293822	1293933	ACAP3
chr1	1294089	1294199	ACAP3
chr1	1294401	1294628	ACAP3
chr1	1294717	1294816	ACAP3
chr1	1295446	1295554	ACAP3
chr1	1295735	1295938	ACAP3
chr1	1296014	1296109	ACAP3,MIR6726
chr1	1296210	1296280	ACAP3
chr1	1296424	1296633	ACAP3
chr1	1297821	1297933	ACAP3
chr1	1298012	1298113	ACAP3
chr1	1298369	1298421	ACAP3
chr1	1298566	1298679	ACAP3
chr1	1299344	1299356	ACAP3
chr1	1299830	1299905	ACAP3
chr1	1299972	1300068	ACAP3
chr1	1300157	1300202	ACAP3
chr1	1300508	1300692	ACAP3
chr1	1301987	1302046	ACAP3
chr1	1302921	1302975	ACAP3
chr1	1303131	1303281	ACAP3
chr1	1304085	1304143	ACAP3
chr1	1304681	1304728	ACAP3,SNORD167
chr1	1307336	1307383	ACAP3
chr1	1307768	1307815	ACAP3
chr1	1308643	1308720	PUSL1
chr1	1308914	1308972	PUSL1
chr1	1309085	1309273	PUSL1
chr1	1309453	1309603	PUSL1
chr1	1309680	1309851	PUSL1
chr1	1310633	1310688	PUSL1
chr1	1310787	1310800	PUSL1
chr1	1310839	1310869	PUSL1
chr1	1310893	1311071	PUSL1
chr1	1311329	1311660	PUSL1,INTS11
chr1	1311858	1311924	INTS11
chr1	1312017	1312147	INTS11
chr1	1312225	1312368	INTS11
chr1	1312439	1312501	INTS11,MIR6727
chr1	1312592	1312700	INTS11
chr1	1312786	1312949	INTS11
chr1	1313034	1313124	INTS11
chr1	1313508	1313592	INTS11
chr1	1313731	1313921	INTS11
chr1	1314300	1314365	INTS11
chr1	1314823	1314962	INTS11
chr1	1315403	1315438	INTS11
chr1	1315519	1315618	INTS11
chr1	1318854	1319524	INTS11
chr1	1320455	1320529	INTS11
chr1	1320637	1320682	INTS11
chr1	1320995	1321096	INTS11
chr1	1321907	1321984	INTS11
chr1	1323126	1323287	INTS11
chr1	1324580	1324613	INTS11
chr1	1326910	1327032	CPTP
chr1	1327240	1327763	CPTP
chr1	1331345	1331536	TAS1R3
chr1	1331637	1331938	TAS1R3
chr1	1332023	1332806	TAS1R3
chr1	1332920	1333124	TAS1R3
chr1	1333258	1334464	TAS1R3
chr1	1336133	1336134	DVL1
chr1	1336141	1336515	DVL1
chr1	1337044	1337055	DVL1
chr1	1337976	1338183	DVL1
chr1	1338268	1338436	DVL1
chr1	1338521	1338653	DVL1
chr1	1339286	1339439	DVL1
chr1	1339581	1339649	DVL1,MIR6808
chr1	1339735	1339812	DVL1
chr1	1340037	1340177	DVL1
chr1	1340246	1340316	DVL1
chr1	1340409	1340503	DVL1
chr1	1341666	1341805	DVL1
chr1	1342052	1342156	DVL1
chr1	1342362	1342484	DVL1
chr1	1342688	1342758	DVL1
chr1	1348895	1349065	DVL1
chr1	1353300	1353332	MXRA8
chr1	1353603	1353629	MXRA8
chr1	1353847	1353946	MXRA8
chr1	1354029	1354106	MXRA8
chr1	1354192	1354232	MXRA8
chr1	1354353	1354509	MXRA8
chr1	1354681	1355152	MXRA8
chr1	1355243	1355345	MXRA8
chr1	1355449	1355752	MXRA8
chr1	1356680	1356704	MXRA8
chr1	1358455	1358504	MXRA8
chr1	1361241	1361263	.
chr1	1373800	1373902	AURKAIP1
chr1	1373999	1374674	AURKAIP1
chr1	1374704	1374756	AURKAIP1
chr1	1387230	1387582	CCNL2
chr1	1387776	1387869	CCNL2
chr1	1387953	1388065	CCNL2
chr1	1390229	1390371	CCNL2
chr1	1390458	1390563	CCNL2
chr1	1390765	1390865	CCNL2
chr1	1391296	1391589	CCNL2
chr1	1392781	1392803	CCNL2
chr1	1393395	1393460	CCNL2
chr1	1395393	1395537	CCNL2
chr1	1398232	1398418	CCNL2
chr1	1398596	1398671	CCNL2
chr1	1398987	1399306	CCNL2
chr1	1402082	1402256	MRPL20
chr1	1402568	1402601	MRPL20
chr1	1405616	1405886	MRPL20,RN7SL657P
chr1	1406908	1407019	MRPL20
chr1	1407130	1407217	MRPL20
chr1	1419099	1419549	ANKRD65
chr1	1420051	1420592	ANKRD65,ANKRD65-AS1
chr1	1420796	1421005	ANKRD65,ANKRD65-AS1
chr1	1426127	1426385	TMEM88B
chr1	1427553	1427787	TMEM88B
chr1	1433232	1433288	LINC01770,LOC107985729
chr1	1433962	1434071	LINC01770,LOC107985729
chr1	1434195	1434402	LINC01770,LOC107985729
chr1	1434535	1435150	LINC01770,LOC107985729
chr1	1435748	1435821	VWA1
chr1	1436806	1437484	VWA1
chr1	1439080	1439787	VWA1
chr1	1450683	1450758	ATAD3C
chr1	1452045	1452122	ATAD3C
chr1	1452364	1452434	ATAD3C
chr1	1454344	1454500	ATAD3C
chr1	1455459	1455519	ATAD3C
chr1	1455790	1455916	ATAD3C
chr1	1456224	1456349	ATAD3C
chr1	1457128	1457180	ATAD3C
chr1	1459160	1459231	ATAD3C
chr1	1460749	1460917	ATAD3C
chr1	1462599	1462708	ATAD3C
chr1	1468383	1468530	ATAD3C
chr1	1471884	1472089	ATAD3B
chr1	1477273	1477350	ATAD3B
chr1	1478499	1478745	ATAD3B
chr1	1479048	1479108	ATAD3B
chr1	1480866	1480936	ATAD3B
chr1	1482137	1482303	ATAD3B
chr1	1482544	1482614	ATAD3B
chr1	1485015	1485171	ATAD3B
chr1	1485781	1485838	ATAD3B
chr1	1486109	1486235	ATAD3B
chr1	1486543	1486668	ATAD3B
chr1	1487862	1487914	ATAD3B
chr1	1489203	1489274	ATAD3B
chr1	1489691	1489806	ATAD3B
chr1	1490256	1490424	ATAD3B
chr1	1490562	1490671	ATAD3B
chr1	1495484	1495817	ATAD3B
chr1	1509204	1509351	.
chr1	1512268	1512473	ATAD3A
chr1	1516011	1516088	ATAD3A
chr1	1517166	1517412	ATAD3A
chr1	1517715	1517775	ATAD3A
chr1	1518920	1518990	ATAD3A
chr1	1519491	1519511	ATAD3A
chr1	1520140	1520306	ATAD3A
chr1	1520547	1520617	ATAD3A
chr1	1522743	1522899	ATAD3A
chr1	1523510	1523567	ATAD3A
chr1	1523838	1523964	ATAD3A
chr1	1524272	1524397	ATAD3A
chr1	1525239	1525291	ATAD3A
chr1	1526460	1526531	ATAD3A
chr1	1527160	1527275	ATAD3A
chr1	1527694	1527862	ATAD3A
chr1	1529222	1529331	ATAD3A
chr1	1533925	1534072	ATAD3A
chr1	1535358	1535507	TMEM240
chr1	1535588	1535797	TMEM240
chr1	1539679	1539790	TMEM240
chr1	1540289	1540346	TMEM240
chr1	1542065	1542167	SSU72
chr1	1543868	1543987	SSU72
chr1	1544862	1545002	SSU72
chr1	1564534	1564916	SSU72
chr1	1574477	1574557	SSU72,SSU72-AS1
chr1	1599334	1600015	FNDC10,LOC105378586
chr1	1615459	1616100	MIB2
chr1	1616507	1616614	MIB2
chr1	1623032	1623034	MIB2
chr1	1623388	1623699	MIB2
chr1	1623773	1623945	MIB2
chr1	1624794	1624901	MIB2,LOC124903821
chr1	1624990	1625185	MIB2,LOC124903821
chr1	1625285	1625428	MIB2,LOC124903821
chr1	1625545	1625653	MIB2,LOC124903821
chr1	1625908	1625971	MIB2,LOC124903821
chr1	1626366	1626453	MIB2,LOC124903821
chr1	1626649	1626754	MIB2,LOC124903821
chr1	1626836	1627055	MIB2,LOC124903821
chr1	1627073	1627207	MIB2,LOC124903821
chr1	1627295	1627444	MIB2,LOC124903821
chr1	1627672	1627829	MIB2,LOC124903821
chr1	1628018	1628179	MIB2,LOC124903821
chr1	1628272	1628399	MIB2,LOC124903821
chr1	1628488	1628722	MIB2,LOC124903821
chr1	1629033	1629311	MIB2,LOC124903821
chr1	1629384	1629704	MIB2,LOC124903821
chr1	1630291	1630530	MIB2,LOC124903821
chr1	1632218	1632913	MMP23B
chr1	1632980	1633355	MMP23B
chr1	1633357	1633480	MMP23B
chr1	1633747	1634099	MMP23B
chr1	1634201	1634329	MMP23B
chr1	1634450	1634625	MMP23B
chr1	1635763	1635856	CDK11B
chr1	1635936	1636126	CDK11B
chr1	1636332	1636481	CDK11B
chr1	1636681	1636798	CDK11B
chr1	1636896	1637004	CDK11B
chr1	1637080	1637202	CDK11B
chr1	1637407	1637513	CDK11B
chr1	1637761	1637883	CDK11B
chr1	1638499	1638590	CDK11B
chr1	1640276	1640452	CDK11B
chr1	1641047	1641113	CDK11B
chr1	1641661	1641820	CDK11B
chr1	1641905	1642001	CDK11B
chr1	1642346	1642508	CDK11B
chr1	1645125	1645304	CDK11B
chr1	1645772	1645884	CDK11B
chr1	1646110	1646178	CDK11B
chr1	1649498	1649637	CDK11B
chr1	1652438	1652566	CDK11B
chr1	1655368	1655484	CDK11B
chr1	1657255	1657264	CDK11B
chr1	1657374	1657485	CDK11B
chr1	1660011	1660111	.
chr1	1665746	1666019	SLC35E2B
chr1	1668326	1668472	SLC35E2B
chr1	1669663	1669736	SLC35E2B
chr1	1670097	1670151	SLC35E2B
chr1	1671508	1671629	SLC35E2B
chr1	1675462	1675590	SLC35E2B
chr1	1676063	1676199	SLC35E2B
chr1	1676377	1676699	SLC35E2B
chr1	1702906	1702999	CDK11A
chr1	1703079	1703269	CDK11A
chr1	1703475	1703624	CDK11A
chr1	1703823	1703940	CDK11A
chr1	1704038	1704146	CDK11A
chr1	1704222	1704344	CDK11A
chr1	1704549	1704655	CDK11A
chr1	1704903	1705025	CDK11A
chr1	1705641	1705732	CDK11A
chr1	1707408	1707584	CDK11A
chr1	1708179	1708245	CDK11A
chr1	1708793	1708952	CDK11A
chr1	1709037	1709133	CDK11A
chr1	1709478	1709640	CDK11A
chr1	1712263	1712427	CDK11A
chr1	1716345	1716478	CDK11A
chr1	1719327	1719455	CDK11A
chr1	1721595	1721711	CDK11A
chr1	1722587	1722596	CDK11A
chr1	1722707	1722818	CDK11A
chr1	1725413	1725422	.
chr1	1732454	1732523	SLC35E2A
chr1	1734689	1734835	SLC35E2A
chr1	1738320	1738448	SLC35E2A
chr1	1738921	1739057	SLC35E2A
chr1	1739235	1739557	SLC35E2A
chr1	1752903	1753060	NADK
chr1	1753566	1753649	NADK
chr1	1754050	1754208	NADK
chr1	1754283	1754383	NADK
chr1	1754543	1754698	NADK
chr1	1755373	1755476	NADK
chr1	1756257	1756343	NADK
chr1	1756502	1756657	NADK
chr1	1756837	1756882	NADK
chr1	1757106	1757310	NADK
chr1	1758364	1758531	NADK
chr1	1759100	1759243	NADK
chr1	1759733	1759902	NADK
chr1	1761890	1761892	NADK
chr1	1761951	1762035	NADK
chr1	1765227	1765406	NADK
chr1	1787330	1787437	GNB1
chr1	1789052	1789270	GNB1
chr1	1790394	1790596	GNB1
chr1	1793244	1793311	GNB1
chr1	1804418	1804581	GNB1
chr1	1806474	1806538	GNB1
chr1	1815755	1815862	GNB1
chr1	1817836	1817875	GNB1
chr1	1825396	1825453	GNB1
chr1	1891068	1891383	GNB1,GNB1-DT
chr1	1891899	1892352	GNB1-DT
chr1	1915280	1915373	CALML6
chr1	1915684	1915735	CALML6
chr1	1916440	1916615	CALML6
chr1	1916751	1916896	CALML6
chr1	1916973	1917074	CALML6
chr1	1917146	1917193	CALML6
chr1	1917881	1918162	TMEM52
chr1	1918252	1918556	TMEM52
chr1	1918892	1918934	TMEM52
chr1	1919040	1919141	TMEM52
chr1	1919148	1919265	TMEM52
chr1	1922286	1922388	CFAP74
chr1	1922588	1922723	CFAP74
chr1	1922984	1923145	CFAP74
chr1	1923366	1923499	CFAP74
chr1	1923774	1923929	CFAP74
chr1	1924390	1924520	CFAP74
chr1	1925782	1925938	CFAP74
chr1	1926227	1926347	CFAP74
chr1	1926456	1926512	CFAP74
chr1	1926651	1926761	CFAP74
chr1	1926893	1927028	CFAP74
chr1	1927606	1927746	CFAP74
chr1	1928783	1928882	CFAP74
chr1	1930059	1930336	CFAP74
chr1	1938854	1938988	CFAP74
chr1	1939593	1939767	CFAP74
chr1	1940315	1940403	CFAP74
chr1	1942027	1942156	CFAP74
chr1	1944330	1944452	CFAP74
chr1	1946316	1946439	CFAP74
chr1	1946989	1947054	CFAP74
chr1	1955690	1955850	CFAP74
chr1	1956619	1956784	CFAP74
chr1	1959119	1959209	CFAP74
chr1	1959963	1960030	CFAP74
chr1	1963748	1963867	CFAP74
chr1	1964887	1965061	CFAP74
chr1	1966370	1966526	CFAP74
chr1	1968634	1968833	CFAP74
chr1	1970658	1970816	CFAP74
chr1	1971979	1972082	CFAP74
chr1	1972936	1973047	CFAP74
chr1	1974024	1974198	CFAP74
chr1	1984986	1985112	CFAP74
chr1	1985385	1985490	CFAP74
chr1	1986936	1987035	CFAP74
chr1	1988123	1988133	CFAP74
chr1	1988511	1988655	CFAP74
chr1	1988888	1988973	CFAP74
chr1	1990889	1990956	CFAP74
chr1	2019423	2019491	GABRD
chr1	2019495	2019496	GABRD
chr1	2019500	2019501	GABRD
chr1	2023697	2023825	GABRD
chr1	2024168	2025054	GABRD
chr1	2025333	2025432	GABRD
chr1	2025517	2025739	GABRD
chr1	2025743	2025744	GABRD
chr1	2027568	2027569	GABRD
chr1	2027576	2027659	GABRD
chr1	2028070	2028292	GABRD
chr1	2029110	2029408	GABRD
chr1	2029541	2029542	GABRD
chr1	2029550	2030282	GABRD
chr1	2050630	2050701	PRKCZ
chr1	2055440	2055562	PRKCZ
chr1	2056483	2056573	PRKCZ
chr1	2059540	2059591	PRKCZ
chr1	2074253	2074275	PRKCZ
chr1	2074679	2074767	PRKCZ
chr1	2082320	2082460	PRKCZ
chr1	2135261	2135347	PRKCZ
chr1	2144209	2144341	PRKCZ
chr1	2146026	2146108	PRKCZ
chr1	2148871	2148924	PRKCZ
chr1	2150789	2150979	PRKCZ
chr1	2155994	2156092	PRKCZ
chr1	2157192	2157295	PRKCZ
chr1	2168290	2168567	PRKCZ
chr1	2168948	2169604	PRKCZ
chr1	2172054	2172190	PRKCZ
chr1	2172300	2172388	PRKCZ
chr1	2173896	2174016	PRKCZ
chr1	2174753	2174833	PRKCZ
chr1	2175223	2175313	PRKCZ
chr1	2180313	2180526	PRKCZ
chr1	2181831	2181861	PRKCZ,PRKCZ-AS1
chr1	2181928	2182720	PRKCZ,PRKCZ-AS1
chr1	2184582	2184698	PRKCZ
chr1	2184921	2185009	PRKCZ
chr1	2185277	2185513	PRKCZ
chr1	2186003	2186211	.
chr1	2187157	2187206	.
chr1	2189708	2189781	FAAP20
chr1	2190050	2190593	FAAP20,LOC112268219
chr1	2192861	2192975	FAAP20
chr1	2193638	2193910	FAAP20
chr1	2193997	2194133	FAAP20
chr1	2194687	2194749	FAAP20
chr1	2198006	2198142	.
chr1	2198753	2198988	.
chr1	2201049	2201225	.
chr1	2203563	2203630	.
chr1	2206135	2206224	.
chr1	2206304	2206394	.
chr1	2212926	2213580	LOC124903823
chr1	2228766	2229735	SKI
chr1	2240693	2240792	SKI
chr1	2247594	2248071	SKI
chr1	2302970	2302971	SKI
chr1	2302977	2303103	SKI
chr1	2303284	2303400	SKI
chr1	2303831	2303832	SKI
chr1	2303839	2304108	SKI
chr1	2304292	2304585	SKI
chr1	2304590	2304591	SKI
chr1	2306019	2306250	SKI
chr1	2306255	2306256	SKI
chr1	2306576	2306765	SKI
chr1	2321382	2321579	MORN1
chr1	2322165	2322191	MORN1
chr1	2324096	2324143	MORN1
chr1	2332539	2332753	MORN1
chr1	2334807	2334937	MORN1
chr1	2336468	2336548	MORN1
chr1	2336716	2336850	MORN1
chr1	2348500	2348562	MORN1
chr1	2355447	2355464	MORN1
chr1	2357431	2357598	MORN1
chr1	2358587	2358715	MORN1
chr1	2372480	2372591	MORN1
chr1	2374460	2374557	MORN1
chr1	2379058	2379227	MORN1
chr1	2384977	2385065	MORN1
chr1	2385806	2385897	MORN1
chr1	2387418	2387529	MORN1
chr1	2388227	2388337	MORN1
chr1	2389924	2389996	MORN1
chr1	2391457	2391533	MORN1
chr1	2393154	2393231	RER1
chr1	2393257	2393355	RER1
chr1	2395783	2395871	RER1
chr1	2397115	2397220	RER1
chr1	2399414	2399514	RER1
chr1	2400856	2400935	RER1
chr1	2402096	2402342	RER1
chr1	2403034	2403124	RER1
chr1	2404814	2404815	RER1,PEX10
chr1	2404860	2404861	RER1,PEX10
chr1	2404911	2404912	RER1,PEX10
chr1	2404927	2404928	RER1,PEX10
chr1	2404930	2404931	RER1,PEX10
chr1	2404941	2404942	RER1,PEX10
chr1	2404967	2404968	RER1,PEX10
chr1	2404983	2404984	RER1,PEX10
chr1	2405020	2405021	RER1,PEX10
chr1	2405033	2405034	RER1,PEX10
chr1	2405077	2405078	RER1,PEX10
chr1	2405079	2405080	RER1,PEX10
chr1	2405122	2405123	RER1,PEX10
chr1	2405138	2405139	RER1,PEX10
chr1	2405171	2405172	RER1,PEX10
chr1	2405266	2405267	RER1,PEX10
chr1	2405320	2405321	RER1,PEX10
chr1	2405345	2405346	RER1,PEX10
chr1	2405355	2405356	RER1,PEX10
chr1	2405364	2405365	RER1,PEX10
chr1	2405455	2405456	PEX10
chr1	2405461	2405462	PEX10
chr1	2405590	2405591	PEX10
chr1	2405674	2405675	PEX10
chr1	2405749	2405750	PEX10
chr1	2405755	2405756	PEX10
chr1	2405758	2405759	PEX10
chr1	2405765	2405834	PEX10
chr1	2405835	2405837	PEX10
chr1	2406482	2406619	PEX10
chr1	2406711	2406712	PEX10
chr1	2406714	2406715	PEX10
chr1	2406717	2406955	PEX10
chr1	2406969	2406970	PEX10
chr1	2408449	2408858	PEX10
chr1	2408862	2408863	PEX10
chr1	2410370	2410452	PEX10
chr1	2410758	2410868	PEX10
chr1	2412379	2412380	PEX10
chr1	2412390	2412617	PEX10
chr1	2427652	2427745	.
chr1	2430337	2430629	.
chr1	2467619	2467662	.
chr1	2476588	2476712	PLCH2
chr1	2477520	2477704	PLCH2
chr1	2478475	2478622	PLCH2
chr1	2479733	2479978	PLCH2
chr1	2480182	2480312	PLCH2
chr1	2484447	2484618	PLCH2
chr1	2486906	2487000	PLCH2
chr1	2487172	2487376	PLCH2
chr1	2487597	2487718	PLCH2
chr1	2489206	2489378	PLCH2
chr1	2489759	2489867	PLCH2
chr1	2491191	2491335	PLCH2
chr1	2494855	2494948	PLCH2
chr1	2495487	2495570	PLCH2
chr1	2496606	2496704	PLCH2
chr1	2496827	2497010	PLCH2
chr1	2497501	2497609	PLCH2
chr1	2498522	2498647	PLCH2
chr1	2498743	2499230	PLCH2
chr1	2499640	2499720	PLCH2
chr1	2502111	2502910	PLCH2
chr1	2503616	2503627	PLCH2
chr1	2503921	2505213	PLCH2
chr1	2508846	2509060	PANK4
chr1	2509861	2509930	PANK4
chr1	2510056	2510157	PANK4
chr1	2510677	2510782	PANK4
chr1	2511337	2511387	PANK4
chr1	2511627	2511683	PANK4
chr1	2512887	2513039	PANK4
chr1	2514001	2514089	PANK4
chr1	2514353	2514466	PANK4
chr1	2515320	2515401	PANK4
chr1	2515561	2515717	PANK4
chr1	2517881	2517893	PANK4
chr1	2518163	2518264	PANK4
chr1	2518515	2518597	PANK4
chr1	2519142	2519324	PANK4
chr1	2519800	2519954	PANK4
chr1	2520321	2520414	PANK4
chr1	2520722	2520906	PANK4
chr1	2521100	2521315	PANK4
chr1	2521609	2521941	PANK4
chr1	2526463	2526611	PANK4
chr1	2529468	2530011	HES5
chr1	2530110	2530164	HES5
chr1	2556664	2556733	TNFRSF14-AS1,TNFRSF14
chr1	2557725	2557834	TNFRSF14
chr1	2558342	2558468	TNFRSF14
chr1	2559168	2559978	TNFRSF14
chr1	2560623	2560714	TNFRSF14
chr1	2561493	2561957	TNFRSF14
chr1	2562864	2562896	TNFRSF14
chr1	2563147	2563273	TNFRSF14
chr1	2586795	2586948	PRXL2B
chr1	2587090	2587295	PRXL2B
chr1	2587740	2587792	PRXL2B
chr1	2588335	2588453	PRXL2B
chr1	2588529	2588625	PRXL2B
chr1	2588921	2589040	PRXL2B
chr1	2589409	2589479	PRXL2B
chr1	2590989	2591089	PRXL2B,MMEL1
chr1	2591556	2591633	MMEL1
chr1	2591931	2592027	MMEL1
chr1	2592654	2592720	MMEL1
chr1	2592832	2592966	MMEL1
chr1	2593813	2593948	MMEL1
chr1	2594384	2594443	MMEL1
chr1	2594789	2594893	MMEL1
chr1	2595275	2595359	MMEL1
chr1	2596008	2596107	MMEL1
chr1	2596560	2596689	MMEL1
chr1	2598206	2598300	MMEL1
chr1	2598653	2598790	MMEL1
chr1	2603883	2603973	MMEL1
chr1	2604146	2604281	MMEL1
chr1	2605557	2605623	MMEL1
chr1	2606247	2606366	MMEL1
chr1	2606973	2607069	MMEL1
chr1	2609338	2609419	MMEL1
chr1	2609669	2609831	MMEL1
chr1	2611280	2611340	MMEL1
chr1	2612126	2612204	MMEL1
chr1	2629330	2629484	MMEL1,MMEL1-AS1
chr1	2641367	2641895	TTC34
chr1	2644263	2644478	TTC34
chr1	2645292	2645563	TTC34
chr1	2783608	2783775	TTC34,LOC105378598
chr1	2785818	2786023	TTC34
chr1	2787480	2787706	TTC34
chr1	2789502	2790346	TTC34
chr1	2800043	2800827	TTC34
chr1	3021686	3022820	ACTRT2
chr1	3069259	3069296	LOC124903827,PRDM16
chr1	3186110	3186111	PRDM16
chr1	3186124	3186474	PRDM16
chr1	3186479	3186480	PRDM16
chr1	3244086	3244137	PRDM16
chr1	3385148	3385286	PRDM16
chr1	3386675	3386696	PRDM16
chr1	3396480	3396481	PRDM16
chr1	3396490	3396593	PRDM16
chr1	3402790	3402998	PRDM16
chr1	3404734	3404735	PRDM16
chr1	3404738	3404886	PRDM16
chr1	3404891	3404892	PRDM16
chr1	3405494	3405648	PRDM16
chr1	3411373	3411374	PRDM16
chr1	3411383	3412800	PRDM16
chr1	3414558	3414647	PRDM16
chr1	3414650	3414652	PRDM16
chr1	3417827	3417997	PRDM16
chr1	3418666	3418744	PRDM16
chr1	3425580	3425750	PRDM16
chr1	3426050	3426225	PRDM16
chr1	3430871	3431108	PRDM16
chr1	3431965	3432140	PRDM16
chr1	3433676	3433811	PRDM16
chr1	3433824	3433825	PRDM16
chr1	3459499	3459531	ARHGEF16
chr1	3463065	3463672	ARHGEF16
chr1	3466147	3466193	ARHGEF16
chr1	3467167	3467337	ARHGEF16
chr1	3468879	3468936	ARHGEF16
chr1	3469432	3469593	ARHGEF16
chr1	3471657	3471791	ARHGEF16
chr1	3473077	3473230	ARHGEF16
chr1	3473392	3473522	ARHGEF16
chr1	3474707	3474782	ARHGEF16
chr1	3475969	3476062	ARHGEF16
chr1	3477874	3478026	ARHGEF16
chr1	3478423	3478612	ARHGEF16
chr1	3479516	3479590	ARHGEF16
chr1	3479811	3479913	ARHGEF16
chr1	3480447	3480587	ARHGEF16
chr1	3490527	3490589	MEGF6
chr1	3490911	3490959	MEGF6
chr1	3492638	3492767	MEGF6
chr1	3493770	3493899	MEGF6
chr1	3493995	3494124	MEGF6
chr1	3494370	3494499	MEGF6
chr1	3494612	3494741	MEGF6
chr1	3494924	3494962	MEGF6
chr1	3495889	3496018	MEGF6
chr1	3496654	3496783	MEGF6
chr1	3496987	3497119	MEGF6
chr1	3497232	3497361	MEGF6
chr1	3497490	3497621	MEGF6
chr1	3498370	3498499	MEGF6
chr1	3498697	3498826	MEGF6
chr1	3499137	3499266	MEGF6
chr1	3499587	3499716	MEGF6
chr1	3499795	3499924	MEGF6
chr1	3500632	3500764	MEGF6
chr1	3500965	3501094	MEGF6
chr1	3501176	3501308	MEGF6
chr1	3501795	3501921	MEGF6
chr1	3505207	3505342	MEGF6
chr1	3505421	3505556	MEGF6
chr1	3506107	3506236	MEGF6
chr1	3507794	3507923	MEGF6
chr1	3508557	3508689	MEGF6
chr1	3509074	3509245	MEGF6
chr1	3509869	3509992	MEGF6
chr1	3510782	3510902	MEGF6
chr1	3511549	3511687	MEGF6
chr1	3512005	3512128	MEGF6
chr1	3514549	3514672	MEGF6
chr1	3515401	3515527	MEGF6
chr1	3524123	3524246	MEGF6
chr1	3531079	3531245	MEGF6
chr1	3546997	3547123	MEGF6
chr1	3579824	3579929	MEGF6
chr1	3595337	3595447	MEGF6
chr1	3602465	3602600	MEGF6
chr1	3611137	3611268	MEGF6
chr1	3623343	3623556	.
chr1	3624307	3624411	.
chr1	3625072	3625273	TPRG1L
chr1	3625423	3625515	TPRG1L
chr1	3625712	3625889	TPRG1L
chr1	3627499	3627653	TPRG1L
chr1	3628408	3628603	TPRG1L
chr1	3630974	3631117	WRAP73
chr1	3631397	3631657	WRAP73
chr1	3632212	3632338	WRAP73
chr1	3633397	3633503	WRAP73
chr1	3634996	3635074	WRAP73
chr1	3635159	3635294	WRAP73
chr1	3635943	3636030	WRAP73
chr1	3636994	3637098	WRAP73
chr1	3638749	3638822	WRAP73
chr1	3646665	3646782	WRAP73
chr1	3647407	3647560	WRAP73
chr1	3649930	3649999	WRAP73
chr1	3682365	3682430	TP73
chr1	3683059	3683180	TP73
chr1	3690905	3690944	TP73
chr1	3707548	3707791	TP73
chr1	3722020	3722207	TP73
chr1	3723353	3723469	TP73
chr1	3727114	3727224	TP73
chr1	3727627	3727770	TP73
chr1	3728128	3728217	TP73
chr1	3729326	3729448	TP73
chr1	3729999	3730148	TP73
chr1	3730926	3731065	TP73
chr1	3731462	3731556	TP73
chr1	3732746	3733079	TP73
chr1	3752481	3752799	CCDC27
chr1	3754117	3754241	CCDC27
chr1	3755456	3755567	CCDC27
chr1	3756732	3756890	CCDC27
chr1	3761280	3761430	CCDC27
chr1	3762619	3762712	CCDC27
chr1	3763107	3763836	CCDC27
chr1	3766534	3766612	CCDC27
chr1	3767232	3767445	CCDC27
chr1	3768579	3768597	CCDC27
chr1	3769782	3769887	CCDC27
chr1	3771236	3771248	CCDC27
chr1	3771275	3771523	CCDC27
chr1	3775373	3775487	SMIM1
chr1	3775794	3775921	SMIM1
chr1	3781087	3781336	LRRC47
chr1	3781511	3781601	LRRC47
chr1	3782660	3782763	LRRC47
chr1	3783811	3783911	LRRC47
chr1	3783995	3784111	LRRC47
chr1	3785086	3785203	LRRC47
chr1	3786848	3787310	LRRC47
chr1	3795861	3796476	LRRC47
chr1	3815216	3815517	CEP104
chr1	3816259	3816370	CEP104
chr1	3816371	3816372	CEP104
chr1	3823143	3823241	CEP104
chr1	3823423	3823562	CEP104
chr1	3825757	3825866	CEP104
chr1	3826369	3826436	CEP104
chr1	3826707	3826744	CEP104
chr1	3828914	3828971	CEP104
chr1	3829265	3829373	CEP104
chr1	3829790	3829997	CEP104
chr1	3831045	3831222	CEP104
chr1	3833855	3834035	CEP104
chr1	3834924	3835092	CEP104
chr1	3836494	3836692	CEP104
chr1	3836696	3836697	CEP104
chr1	3837287	3837519	CEP104
chr1	3838963	3839119	CEP104
chr1	3839605	3839606	CEP104
chr1	3839607	3839776	CEP104
chr1	3841150	3841169	CEP104
chr1	3843154	3843323	CEP104
chr1	3844906	3844983	CEP104
chr1	3845288	3845351	CEP104
chr1	3847474	3847631	CEP104
chr1	3848607	3848781	CEP104
chr1	3851714	3851802	CEP104,LOC124903829
chr1	3852294	3852421	CEP104
chr1	3855873	3855967	CEP104
chr1	3857603	3857717	DFFB
chr1	3858717	3858866	DFFB
chr1	3865642	3866000	DFFB
chr1	3867973	3868053	DFFB
chr1	3869604	3869775	DFFB
chr1	3872471	3872572	DFFB
chr1	3883506	3883741	DFFB
chr1	3889959	3890073	C1orf174
chr1	3890568	3891057	C1orf174
chr1	3891625	3891779	C1orf174
chr1	3892740	3892748	C1orf174
chr1	3892882	3892996	C1orf174
chr1	3900171	3900186	C1orf174
chr1	4655425	4655454	AJAP1
chr1	4711899	4712699	AJAP1
chr1	4769852	4769940	AJAP1
chr1	4772279	4772525	AJAP1
chr1	4774426	4774499	AJAP1
chr1	5862979	5862980	NPHP4
chr1	5863167	5863168	NPHP4
chr1	5863177	5863178	NPHP4
chr1	5863238	5863239	NPHP4
chr1	5863264	5863405	NPHP4
chr1	5863415	5863416	NPHP4
chr1	5863889	5864033	NPHP4
chr1	5864337	5864517	NPHP4
chr1	5864523	5864524	NPHP4
chr1	5865101	5865273	NPHP4
chr1	5865287	5865288	NPHP4
chr1	5866371	5866458	NPHP4
chr1	5867029	5867115	NPHP4
chr1	5867739	5867896	NPHP4
chr1	5873251	5873335	NPHP4
chr1	5874465	5874466	NPHP4
chr1	5874470	5874657	NPHP4
chr1	5874660	5874661	NPHP4
chr1	5874873	5875100	NPHP4
chr1	5876520	5876523	NPHP4
chr1	5877089	5877090	NPHP4
chr1	5877092	5877298	NPHP4
chr1	5877302	5877303	NPHP4
chr1	5879504	5879632	NPHP4
chr1	5880112	5880239	NPHP4
chr1	5887276	5887277	NPHP4
chr1	5887285	5887466	NPHP4
chr1	5888577	5888610	NPHP4
chr1	5890862	5890863	NPHP4
chr1	5890866	5891028	NPHP4
chr1	5904616	5904804	NPHP4
chr1	5905284	5905285	NPHP4
chr1	5905291	5905483	NPHP4
chr1	5905487	5905488	NPHP4
chr1	5905631	5905783	NPHP4
chr1	5907114	5907222	NPHP4
chr1	5909151	5909213	NPHP4
chr1	5909220	5909221	NPHP4
chr1	5927648	5927787	NPHP4
chr1	5933146	5933329	NPHP4
chr1	5933336	5933338	NPHP4
chr1	5947103	5947230	NPHP4
chr1	5948069	5948251	NPHP4
chr1	5952699	5952836	NPHP4
chr1	5961784	5961785	NPHP4
chr1	5961793	5961949	NPHP4
chr1	5967298	5967363	NPHP4
chr1	5969086	5969260	NPHP4
chr1	5969262	5969264	NPHP4
chr1	5978263	5978264	NPHP4
chr1	5978269	5978413	NPHP4
chr1	5978424	5978425	NPHP4
chr1	5986139	5986140	NPHP4
chr1	5986147	5986148	NPHP4
chr1	5986154	5986289	NPHP4
chr1	5986296	5986297	NPHP4
chr1	5992256	5992257	NPHP4
chr1	5992294	5992295	NPHP4
chr1	5992406	5992407	NPHP4
chr1	5992410	5992411	NPHP4
chr1	5992429	5992430	.
chr1	5992439	5992442	.
chr1	6040568	6040645	.
chr1	6041830	6041872	.
chr1	6051510	6051754	KCNAB2
chr1	6066064	6066276	KCNAB2
chr1	6072754	6072798	KCNAB2
chr1	6073353	6073384	KCNAB2
chr1	6073732	6073770	KCNAB2
chr1	6082194	6082410	KCNAB2
chr1	6085203	6085252	KCNAB2
chr1	6085739	6086049	KCNAB2,LOC124903831
chr1	6086157	6086314	KCNAB2,LOC124903831
chr1	6087466	6087511	KCNAB2
chr1	6088959	6089051	KCNAB2
chr1	6090388	6090475	KCNAB2
chr1	6091262	6091307	KCNAB2
chr1	6094399	6094611	KCNAB2
chr1	6095322	6095443	KCNAB2
chr1	6095529	6095624	KCNAB2
chr1	6096635	6096756	KCNAB2
chr1	6097268	6097531	KCNAB2
chr1	6098484	6098574	KCNAB2
chr1	6099822	6100018	KCNAB2
chr1	6105367	6105427	CHD5
chr1	6106233	6106287	CHD5
chr1	6106394	6106509	CHD5
chr1	6106615	6106779	CHD5
chr1	6109794	6109990	CHD5
chr1	6110393	6110526	CHD5
chr1	6111774	6111883	CHD5
chr1	6112139	6112277	CHD5
chr1	6112908	6112998	CHD5
chr1	6121104	6121237	CHD5
chr1	6121493	6121573	CHD5
chr1	6123947	6124107	CHD5
chr1	6124516	6124661	CHD5
chr1	6125099	6125233	CHD5
chr1	6125523	6125612	CHD5
chr1	6125765	6125858	CHD5
chr1	6126571	6126746	CHD5
chr1	6127082	6127164	CHD5
chr1	6128045	6128218	CHD5
chr1	6128498	6128609	CHD5
chr1	6128837	6129069	CHD5
chr1	6130147	6130328	CHD5
chr1	6131630	6131748	CHD5
chr1	6134127	6134259	CHD5
chr1	6134717	6134859	CHD5
chr1	6135229	6135403	CHD5
chr1	6136516	6136638	CHD5
chr1	6136727	6136865	CHD5
chr1	6142127	6142328	CHD5
chr1	6142413	6142605	CHD5
chr1	6143822	6143931	CHD5
chr1	6144023	6144155	CHD5
chr1	6146211	6146423	CHD5
chr1	6146664	6146871	CHD5
chr1	6148853	6149075	CHD5
chr1	6149245	6149412	CHD5
chr1	6151031	6151155	CHD5
chr1	6152411	6152536	CHD5
chr1	6154659	6154898	CHD5
chr1	6155598	6155717	CHD5
chr1	6159335	6159515	CHD5
chr1	6168149	6168277	CHD5
chr1	6179944	6180023	CHD5
chr1	6181467	6181486	.
chr1	6186671	6186816	RPL22
chr1	6192929	6193054	RPL22
chr1	6197651	6197756	RPL22
chr1	6199561	6199573	RPL22
chr1	6206025	6206302	RNF207
chr1	6206535	6206726	RNF207
chr1	6207378	6207511	RNF207
chr1	6208880	6209025	RNF207
chr1	6209114	6209196	RNF207
chr1	6209267	6209343	RNF207
chr1	6209413	6209539	RNF207
chr1	6209923	6209970	RNF207
chr1	6210222	6210295	RNF207
chr1	6210369	6210438	RNF207
chr1	6210869	6210938	RNF207
chr1	6211020	6211119	RNF207
chr1	6211866	6212053	RNF207
chr1	6212230	6212482	RNF207
chr1	6212681	6212733	RNF207
chr1	6213065	6213183	RNF207
chr1	6218288	6218369	RNF207
chr1	6219235	6219407	RNF207
chr1	6225079	6225262	ICMT
chr1	6231901	6232119	ICMT
chr1	6233473	6233643	ICMT
chr1	6234444	6234511	ICMT
chr1	6234885	6234974	ICMT
chr1	6235716	6235911	ICMT
chr1	6244365	6244446	HES3
chr1	6244547	6244629	HES3
chr1	6245109	6245507	HES3
chr1	6249337	6250003	GPR153
chr1	6250238	6250624	GPR153
chr1	6251337	6251530	GPR153
chr1	6253717	6254147	GPR153
chr1	6254549	6254905	GPR153
chr1	6264596	6264695	ACOT7
chr1	6281101	6281286	ACOT7
chr1	6282723	6282796	ACOT7
chr1	6282880	6282888	ACOT7
chr1	6294863	6294980	ACOT7
chr1	6318491	6318578	ACOT7
chr1	6327298	6327413	ACOT7
chr1	6333476	6333568	ACOT7
chr1	6339432	6339589	ACOT7
chr1	6349748	6349866	ACOT7
chr1	6358825	6358845	ACOT7
chr1	6360569	6360652	ACOT7
chr1	6385493	6385666	ACOT7
chr1	6393256	6393399	ACOT7
chr1	6413192	6413282	.
chr1	6418872	6419153	HES2
chr1	6419232	6419340	HES2
chr1	6419606	6419702	HES2
chr1	6419775	6419820	HES2
chr1	6424955	6425249	ESPN
chr1	6428225	6428419	ESPN
chr1	6440253	6440440	ESPN
chr1	6440625	6440808	ESPN
chr1	6440933	6441065	ESPN
chr1	6444480	6444682	ESPN
chr1	6445663	6445936	ESPN
chr1	6446304	6446424	ESPN
chr1	6446954	6447459	ESPN
chr1	6448640	6449091	ESPN
chr1	6450443	6450470	ESPN
chr1	6451330	6451370	ESPN
chr1	6451601	6452096	ESPN
chr1	6454433	6456197	ESPN
chr1	6457183	6457264	ESPN
chr1	6457265	6457274	ESPN
chr1	6457360	6457372	ESPN
chr1	6459996	6460146	ESPN
chr1	6461179	6461185	TNFRSF25
chr1	6461433	6461762	TNFRSF25
chr1	6461993	6462174	TNFRSF25
chr1	6462628	6462666	TNFRSF25
chr1	6462862	6463147	TNFRSF25
chr1	6464370	6464453	TNFRSF25
chr1	6464551	6464719	TNFRSF25
chr1	6465087	6465222	TNFRSF25
chr1	6465439	6465560	TNFRSF25
chr1	6466068	6466107	TNFRSF25
chr1	6466157	6466158	TNFRSF25
chr1	6466188	6466189	.
chr1	6466208	6466209	.
chr1	6466215	6466216	.
chr1	6466229	6466231	.
chr1	6466273	6466274	.
chr1	6466376	6466377	.
chr1	6466475	6466476	.
chr1	6466989	6466990	.
chr1	6467007	6467008	.
chr1	6467199	6467200	PLEKHG5
chr1	6467258	6467259	PLEKHG5
chr1	6467277	6467278	PLEKHG5
chr1	6467326	6467327	PLEKHG5
chr1	6467370	6467371	PLEKHG5
chr1	6467403	6467404	PLEKHG5
chr1	6467494	6467495	PLEKHG5
chr1	6467562	6467572	PLEKHG5
chr1	6467818	6467819	PLEKHG5
chr1	6467820	6468586	PLEKHG5
chr1	6469037	6469038	PLEKHG5
chr1	6469041	6469241	PLEKHG5
chr1	6469334	6469450	PLEKHG5
chr1	6469543	6469676	PLEKHG5
chr1	6470235	6470355	PLEKHG5
chr1	6470356	6470358	PLEKHG5
chr1	6470362	6470364	PLEKHG5
chr1	6470505	6470643	PLEKHG5
chr1	6470734	6470884	PLEKHG5
chr1	6470989	6471100	PLEKHG5
chr1	6471487	6471637	PLEKHG5
chr1	6471752	6471753	PLEKHG5
chr1	6471757	6471808	PLEKHG5
chr1	6471810	6471811	PLEKHG5
chr1	6472518	6472519	PLEKHG5
chr1	6472525	6472622	PLEKHG5
chr1	6472623	6472624	PLEKHG5
chr1	6472985	6473174	PLEKHG5
chr1	6473182	6473183	PLEKHG5
chr1	6473237	6473238	PLEKHG5
chr1	6473250	6473454	PLEKHG5
chr1	6474012	6474164	PLEKHG5
chr1	6474165	6474166	PLEKHG5
chr1	6474174	6474175	PLEKHG5
chr1	6474438	6474439	PLEKHG5
chr1	6474450	6474587	PLEKHG5
chr1	6474801	6474832	PLEKHG5
chr1	6475040	6475041	PLEKHG5
chr1	6475046	6475138	PLEKHG5
chr1	6475140	6475141	PLEKHG5
chr1	6475461	6475522	PLEKHG5
chr1	6475930	6476036	PLEKHG5
chr1	6477026	6477089	PLEKHG5
chr1	6477528	6477658	PLEKHG5
chr1	6484414	6484480	PLEKHG5
chr1	6485323	6485443	PLEKHG5
chr1	6495515	6495589	.
chr1	6496492	6496569	.
chr1	6496958	6497031	.
chr1	6497319	6497323	.
chr1	6506025	6506158	.
chr1	6519444	6519511	.
chr1	6525853	6526003	NOL9
chr1	6526695	6526829	NOL9
chr1	6528993	6529171	NOL9
chr1	6531967	6532079	NOL9
chr1	6532462	6532760	NOL9
chr1	6533279	6533441	NOL9
chr1	6541829	6541927	NOL9
chr1	6544825	6544941	NOL9
chr1	6545044	6545180	NOL9
chr1	6545505	6545749	NOL9
chr1	6545927	6546390	NOL9
chr1	6549570	6549698	NOL9
chr1	6550395	6550615	NOL9
chr1	6554106	6554502	NOL9
chr1	6555373	6555564	TAS1R1
chr1	6570711	6571215	TAS1R1,LOC107984912
chr1	6574630	6575392	TAS1R1,LOC107984912
chr1	6576414	6576627	TAS1R1,LOC107984912
chr1	6576949	6577070	TAS1R1,LOC107984912
chr1	6578652	6579584	TAS1R1,LOC107984912
chr1	6580609	6581299	ZBTB48
chr1	6582057	6582299	ZBTB48
chr1	6585918	6586171	ZBTB48
chr1	6586576	6586663	ZBTB48
chr1	6586694	6586787	ZBTB48
chr1	6587204	6587291	ZBTB48
chr1	6587477	6587632	ZBTB48
chr1	6588059	6588196	ZBTB48
chr1	6588277	6588442	ZBTB48
chr1	6588755	6588844	ZBTB48
chr1	6588915	6589212	ZBTB48
chr1	6593364	6593658	KLHL21
chr1	6594107	6594110	KLHL21
chr1	6595364	6595557	KLHL21
chr1	6599046	6599452	KLHL21
chr1	6601796	6602817	KLHL21
chr1	6614066	6614105	PHF13
chr1	6615757	6615823	PHF13
chr1	6616756	6616858	PHF13
chr1	6619802	6620337	PHF13
chr1	6621410	6621637	PHF13
chr1	6625218	6625292	THAP3
chr1	6628498	6628691	THAP3
chr1	6629642	6629724	THAP3
chr1	6630287	6630353	THAP3
chr1	6632369	6632495	THAP3
chr1	6632510	6632762	THAP3
chr1	6632795	6633077	THAP3
chr1	6634019	6634088	.
chr1	6634525	6634784	DNAJC11
chr1	6635674	6635700	DNAJC11
chr1	6636116	6636246	DNAJC11
chr1	6637197	6637340	DNAJC11
chr1	6637446	6637504	DNAJC11
chr1	6638294	6638364	DNAJC11
chr1	6639901	6640057	DNAJC11
chr1	6644557	6644674	DNAJC11
chr1	6645040	6645126	DNAJC11
chr1	6645788	6645978	DNAJC11
chr1	6651016	6651180	DNAJC11
chr1	6651528	6651602	DNAJC11
chr1	6652828	6652951	DNAJC11
chr1	6653910	6654039	DNAJC11
chr1	6667708	6667810	DNAJC11
chr1	6678393	6678467	DNAJC11
chr1	6680907	6681037	DNAJC11
chr1	6701728	6701800	DNAJC11
chr1	6785530	6785575	CAMTA1
chr1	6806982	6807088	CAMTA1
chr1	6820180	6820250	CAMTA1
chr1	6825091	6825210	CAMTA1
chr1	6853051	6853189	CAMTA1
chr1	6871756	6871765	CAMTA1
chr1	6886239	6886257	CAMTA1
chr1	6887653	6887725	CAMTA1
chr1	7091303	7091371	CAMTA1
chr1	7249490	7249626	CAMTA1
chr1	7370080	7370239	CAMTA1,CAMTA1-IT1
chr1	7467829	7467901	CAMTA1
chr1	7621939	7621940	CAMTA1
chr1	7640398	7640553	CAMTA1
chr1	7640557	7640558	CAMTA1
chr1	7661725	7661866	CAMTA1
chr1	7663352	7665199	CAMTA1
chr1	7670910	7671037	CAMTA1
chr1	7672064	7672104	CAMTA1
chr1	7677598	7677733	CAMTA1
chr1	7680172	7680215	CAMTA1
chr1	7706191	7706211	CAMTA1
chr1	7714163	7714186	CAMTA1
chr1	7732447	7732599	CAMTA1
chr1	7736343	7736540	CAMTA1
chr1	7736930	7737009	CAMTA1
chr1	7737254	7737570	CAMTA1
chr1	7737958	7738482	CAMTA1
chr1	7744833	7745022	CAMTA1
chr1	7745844	7746091	CAMTA1
chr1	7747709	7747781	CAMTA1
chr1	7749770	7749791	CAMTA1
chr1	7751198	7751392	CAMTA1
chr1	7752458	7752533	CAMTA1
chr1	7755637	7755668	CAMTA1
chr1	7760602	7760609	CAMTA1
chr1	7766458	7766522	CAMTA1
chr1	7771383	7771385	VAMP3
chr1	7773441	7773511	VAMP3
chr1	7777159	7777318	VAMP3
chr1	7778117	7778255	VAMP3
chr1	7779625	7779645	VAMP3
chr1	7784877	7785005	PER3
chr1	7785440	7785586	PER3
chr1	7786720	7786836	PER3
chr1	7788044	7788246	PER3
chr1	7793956	7794008	PER3
chr1	7798524	7798673	PER3
chr1	7801112	7801191	PER3
chr1	7803046	7803153	PER3
chr1	7803691	7803852	PER3
chr1	7808892	7808998	PER3
chr1	7809892	7810021	PER3,LOC124903833
chr1	7810437	7810588	PER3,LOC124903833
chr1	7819284	7819420	PER3,LOC124903833
chr1	7820114	7820239	PER3,LOC124903833
chr1	7820466	7820640	PER3,LOC124903833
chr1	7826479	7826710	PER3,LOC124903833
chr1	7827117	7827815	PER3,LOC124903833
chr1	7829833	7830161	PER3
chr1	7835761	7835945	PER3
chr1	7836998	7837149	PER3
chr1	7842625	7842755	PER3
chr1	7843942	7843950	PER3
chr1	7846680	7846766	.
chr1	7847765	7847882	UTS2
chr1	7849639	7849683	UTS2
chr1	7850811	7850922	UTS2
chr1	7852900	7853003	UTS2
chr1	7853306	7853431	.
chr1	7920834	7920923	TNFRSF9
chr1	7921980	7922021	TNFRSF9
chr1	7933161	7933296	TNFRSF9
chr1	7935012	7935143	TNFRSF9
chr1	7936514	7936563	TNFRSF9
chr1	7937689	7937756	TNFRSF9
chr1	7938192	7938330	TNFRSF9
chr1	7938720	7938828	TNFRSF9
chr1	7939894	7939994	TNFRSF9
chr1	7961689	7961690	.
chr1	7961736	7961737	PARK7
chr1	7961786	7961787	PARK7
chr1	7962785	7962875	PARK7
chr1	7965312	7965313	PARK7
chr1	7965323	7965425	PARK7
chr1	7969344	7969404	PARK7
chr1	7970893	7970963	PARK7
chr1	7977651	7977738	PARK7
chr1	7984878	7985054	PARK7
chr1	7985102	7985103	PARK7
chr1	7985178	7985179	PARK7
chr1	7985238	7985239	PARK7
chr1	8004521	8004558	LOC124903834
chr1	8013209	8014396	ERRFI1
chr1	8015269	8015400	ERRFI1
chr1	8015494	8015619	ERRFI1
chr1	8318108	8318186	SLC45A1
chr1	8324305	8324726	SLC45A1
chr1	8325297	8325390	SLC45A1
chr1	8325817	8326042	SLC45A1
chr1	8330208	8330936	SLC45A1
chr1	8335436	8335614	SLC45A1
chr1	8337815	8337992	SLC45A1
chr1	8339492	8339698	SLC45A1
chr1	8343746	8344013	SLC45A1
chr1	8355086	8355120	RERE
chr1	8355418	8355599	RERE
chr1	8356099	8356246	RERE
chr1	8358195	8358916	RERE
chr1	8359763	8359986	RERE
chr1	8360111	8361490	RERE
chr1	8361762	8361876	RERE
chr1	8362682	8362844	RERE
chr1	8363709	8364255	RERE
chr1	8364745	8364838	RERE
chr1	8365811	8365974	RERE
chr1	8422726	8422807	RERE
chr1	8438294	8438300	RERE
chr1	8465924	8466023	RERE
chr1	8495062	8495162	RERE
chr1	8497404	8497529	RERE
chr1	8508626	8508675	RERE
chr1	8525758	8525784	RERE
chr1	8541213	8541318	RERE
chr1	8556474	8556571	RERE
chr1	8557417	8557523	RERE
chr1	8614560	8614686	RERE
chr1	8624309	8624380	RERE
chr1	8655972	8656297	RERE
chr1	8861359	8861429	ENO1
chr1	8862886	8862945	ENO1
chr1	8863234	8863343	ENO1
chr1	8863890	8864092	ENO1
chr1	8865284	8865482	ENO1
chr1	8866278	8866501	ENO1,MIR6728
chr1	8867116	8867250	ENO1
chr1	8867987	8868057	ENO1
chr1	8870451	8870510	ENO1
chr1	8870824	8870883	ENO1
chr1	8871890	8871986	ENO1
chr1	8874823	8874908	ENO1
chr1	8945874	8945965	CA6
chr1	8949262	8949442	CA6
chr1	8951422	8951703	CA6
chr1	8957136	8957285	CA6
chr1	8958909	8959002	CA6
chr1	8962586	8962656	CA6
chr1	8967658	8967816	CA6
chr1	8970866	8970981	CA6
chr1	8974202	8974231	CA6
chr1	8974325	8974444	CA6
chr1	8974621	8974704	CA6
chr1	8992679	8992913	.
chr1	9003299	9003518	SLC2A7
chr1	9004751	9004879	SLC2A7
chr1	9007309	9007385	SLC2A7
chr1	9007486	9007522	SLC2A7
chr1	9010142	9010244	SLC2A7
chr1	9013524	9013635	SLC2A7
chr1	9014680	9014868	SLC2A7
chr1	9015116	9015242	SLC2A7
chr1	9018222	9018375	SLC2A7
chr1	9019208	9019333	SLC2A7
chr1	9022917	9023078	SLC2A7
chr1	9024975	9025074	SLC2A7
chr1	9026294	9026345	SLC2A7
chr1	9037585	9037789	SLC2A5
chr1	9037896	9038024	SLC2A5
chr1	9038430	9038506	SLC2A5
chr1	9038827	9038929	SLC2A5
chr1	9039551	9039662	SLC2A5
chr1	9039799	9039987	SLC2A5
chr1	9040063	9040189	SLC2A5
chr1	9041620	9041937	SLC2A5
chr1	9047609	9047734	SLC2A5
chr1	9049099	9049215	SLC2A5
chr1	9057447	9057608	SLC2A5
chr1	9058151	9058250	SLC2A5
chr1	9069503	9069536	SLC2A5
chr1	9104418	9104634	GPR157
chr1	9105485	9105680	GPR157
chr1	9111275	9111489	GPR157
chr1	9128644	9129027	GPR157
chr1	9239995	9240018	H6PD
chr1	9242956	9242973	H6PD
chr1	9244924	9245561	H6PD
chr1	9246965	9247083	H6PD
chr1	9262058	9262328	H6PD
chr1	9263508	9264869	H6PD
chr1	9355891	9356585	SPSB1
chr1	9367447	9367575	SPSB1
chr1	9539691	9539747	SLC25A33
chr1	9553625	9553805	SLC25A33
chr1	9556222	9556257	SLC25A33
chr1	9567283	9567361	SLC25A33
chr1	9570257	9570358	SLC25A33
chr1	9573345	9573412	SLC25A33
chr1	9579953	9580234	SLC25A33
chr1	9582298	9582501	SLC25A33
chr1	9588930	9589043	TMEM201
chr1	9595889	9596010	TMEM201
chr1	9596858	9597053	TMEM201
chr1	9598448	9598625	TMEM201
chr1	9601104	9601454	TMEM201
chr1	9602068	9602291	TMEM201
chr1	9607556	9607789	TMEM201
chr1	9609839	9609911	TMEM201
chr1	9610505	9610805	TMEM201
chr1	9611014	9611073	TMEM201
chr1	9611752	9611890	TMEM201
chr1	9612985	9613199	TMEM201
chr1	9614663	9615472	TMEM201,LOC124903837
chr1	9622025	9622245	LOC124903837
chr1	9710455	9710596	PIK3CD
chr1	9710598	9710599	PIK3CD
chr1	9715537	9715538	PIK3CD
chr1	9715540	9715769	PIK3CD
chr1	9715844	9715845	PIK3CD
chr1	9715848	9716078	PIK3CD
chr1	9716439	9716619	PIK3CD
chr1	9716621	9716622	PIK3CD
chr1	9716958	9717108	PIK3CD
chr1	9717536	9717626	PIK3CD
chr1	9718693	9718915	PIK3CD,LOC124903839
chr1	9719920	9720017	PIK3CD
chr1	9720019	9720021	PIK3CD
chr1	9720111	9720242	PIK3CD
chr1	9720433	9720661	PIK3CD
chr1	9720741	9720909	PIK3CD
chr1	9721117	9721118	PIK3CD
chr1	9721124	9721248	PIK3CD
chr1	9721443	9721587	PIK3CD
chr1	9721591	9721592	PIK3CD
chr1	9721760	9721860	PIK3CD
chr1	9721974	9722153	PIK3CD
chr1	9722243	9722356	PIK3CD
chr1	9722510	9722511	PIK3CD
chr1	9722527	9722606	PIK3CD
chr1	9723124	9723292	PIK3CD
chr1	9723968	9724092	PIK3CD
chr1	9724275	9724421	PIK3CD
chr1	9724803	9724936	PIK3CD
chr1	9724939	9724940	PIK3CD
chr1	9726908	9727046	PIK3CD
chr1	9730507	9730705	CLSTN1
chr1	9731205	9731390	CLSTN1
chr1	9731760	9731896	CLSTN1
chr1	9733400	9733546	CLSTN1
chr1	9733971	9734142	CLSTN1
chr1	9734947	9735174	CLSTN1
chr1	9735466	9735615	CLSTN1
chr1	9735884	9736042	CLSTN1
chr1	9737497	9737554	CLSTN1
chr1	9741093	9741256	CLSTN1
chr1	9743883	9744005	CLSTN1
chr1	9744394	9744643	CLSTN1
chr1	9749460	9749646	CLSTN1
chr1	9749763	9749913	CLSTN1
chr1	9751472	9751681	CLSTN1
chr1	9755113	9755309	CLSTN1
chr1	9756480	9756510	CLSTN1
chr1	9773271	9773394	CLSTN1
chr1	9823642	9823733	CLSTN1
chr1	9850717	9850776	CTNNBIP1,LOC105376717
chr1	9871186	9871277	CTNNBIP1
chr1	9871968	9872064	CTNNBIP1
chr1	9922254	9922358	.
chr1	9930311	9930328	LZIC
chr1	9930355	9930457	LZIC
chr1	9931890	9931972	LZIC
chr1	9932802	9932898	LZIC
chr1	9934761	9934860	LZIC
chr1	9935491	9935627	LZIC
chr1	9936518	9936627	LZIC
chr1	9942680	9942735	LZIC
chr1	9943499	9943501	NMNAT1
chr1	9943502	9943503	NMNAT1
chr1	9943514	9943515	NMNAT1
chr1	9943518	9943519	NMNAT1
chr1	9943524	9943525	NMNAT1
chr1	9972073	9972188	NMNAT1
chr1	9975591	9975775	NMNAT1
chr1	9981030	9981171	NMNAT1
chr1	9982300	9982701	NMNAT1
chr1	9985135	9985143	NMNAT1
chr1	9996710	9996724	LOC124903840
chr1	9997258	9997331	LOC124903840,RBP7
chr1	10007569	10007748	RBP7
chr1	10008172	10008274	RBP7
chr1	10015781	10015832	RBP7
chr1	10033670	10033694	UBE4B
chr1	10072027	10072214	UBE4B
chr1	10072453	10072545	UBE4B
chr1	10095460	10095596	UBE4B
chr1	10101107	10101195	UBE4B
chr1	10101206	10101224	UBE4B
chr1	10102947	10103092	UBE4B
chr1	10105515	10105744	UBE4B
chr1	10106196	10106583	UBE4B
chr1	10107221	10107374	UBE4B
chr1	10117458	10117600	UBE4B
chr1	10119512	10119613	UBE4B
chr1	10121961	10122076	UBE4B
chr1	10126793	10126877	UBE4B
chr1	10129391	10129448	UBE4B
chr1	10130499	10130616	UBE4B
chr1	10130714	10130813	UBE4B
chr1	10132368	10132482	UBE4B
chr1	10134987	10135186	UBE4B
chr1	10137066	10137205	UBE4B
chr1	10144939	10145039	UBE4B
chr1	10146962	10147090	UBE4B
chr1	10149183	10149282	UBE4B
chr1	10151325	10151561	UBE4B
chr1	10158353	10158482	UBE4B
chr1	10161141	10161286	UBE4B
chr1	10166243	10166264	UBE4B
chr1	10168135	10168270	UBE4B
chr1	10170294	10170363	UBE4B
chr1	10171104	10171329	UBE4B
chr1	10178643	10178818	UBE4B
chr1	10179415	10179562	UBE4B
chr1	10179894	10179956	UBE4B
chr1	10210811	10210812	KIF1B
chr1	10210860	10210861	KIF1B
chr1	10210890	10210891	KIF1B
chr1	10232245	10232246	KIF1B
chr1	10232260	10232261	KIF1B
chr1	10232323	10232324	KIF1B
chr1	10232328	10232434	KIF1B
chr1	10256238	10256239	KIF1B
chr1	10256246	10256323	KIF1B
chr1	10258492	10258672	KIF1B
chr1	10261889	10261890	KIF1B
chr1	10261894	10261895	KIF1B
chr1	10261904	10261970	KIF1B
chr1	10267367	10267368	KIF1B
chr1	10267379	10267558	KIF1B
chr1	10267564	10267565	KIF1B
chr1	10268151	10268263	KIF1B
chr1	10271486	10271487	KIF1B
chr1	10271501	10271579	KIF1B
chr1	10272240	10272306	KIF1B
chr1	10273013	10273031	KIF1B
chr1	10275412	10275413	KIF1B
chr1	10275414	10275415	KIF1B
chr1	10275427	10275503	KIF1B
chr1	10276304	10276305	KIF1B
chr1	10276320	10276399	KIF1B
chr1	10277979	10277980	KIF1B
chr1	10277985	10278128	KIF1B
chr1	10279096	10279138	KIF1B
chr1	10282321	10282533	KIF1B
chr1	10282536	10282538	KIF1B
chr1	10291081	10291161	KIF1B
chr1	10292046	10292122	KIF1B
chr1	10295085	10295165	KIF1B
chr1	10295656	10295657	KIF1B
chr1	10295659	10295766	KIF1B
chr1	10296581	10296665	KIF1B
chr1	10296896	10297077	KIF1B
chr1	10297147	10297148	KIF1B
chr1	10297173	10297246	KIF1B
chr1	10297251	10297252	KIF1B
chr1	10303162	10304647	KIF1B
chr1	10320042	10320136	KIF1B
chr1	10321708	10321858	KIF1B
chr1	10323883	10324062	KIF1B
chr1	10324757	10324895	KIF1B
chr1	10324897	10324898	KIF1B
chr1	10326110	10326359	KIF1B
chr1	10334519	10334638	KIF1B
chr1	10334641	10334642	KIF1B
chr1	10336656	10336742	KIF1B
chr1	10336752	10336753	KIF1B
chr1	10337073	10337203	KIF1B
chr1	10337205	10337206	KIF1B
chr1	10337370	10337533	KIF1B
chr1	10339768	10339859	KIF1B
chr1	10339865	10339866	KIF1B
chr1	10342049	10342168	KIF1B
chr1	10343231	10343287	KIF1B
chr1	10345844	10345953	KIF1B
chr1	10347760	10347827	KIF1B
chr1	10348648	10348733	KIF1B
chr1	10352630	10352736	KIF1B
chr1	10355369	10355396	KIF1B
chr1	10360922	10360923	KIF1B
chr1	10360928	10361043	KIF1B
chr1	10361691	10361825	KIF1B
chr1	10363282	10363344	KIF1B
chr1	10365099	10365245	KIF1B
chr1	10365408	10365648	KIF1B
chr1	10368466	10368538	KIF1B
chr1	10368540	10368541	KIF1B
chr1	10371140	10371262	KIF1B
chr1	10374315	10374465	KIF1B
chr1	10374853	10375046	KIF1B
chr1	10375254	10375373	KIF1B
chr1	10376544	10376587	KIF1B
chr1	10377038	10377039	KIF1B
chr1	10377249	10377250	KIF1B
chr1	10377330	10377331	KIF1B
chr1	10377425	10377426	KIF1B
chr1	10377444	10377445	KIF1B
chr1	10378127	10378128	KIF1B
chr1	10378141	10378142	KIF1B
chr1	10378152	10378153	KIF1B
chr1	10378204	10378205	KIF1B
chr1	10378338	10378402	KIF1B
chr1	10378563	10378564	KIF1B
chr1	10378583	10378584	KIF1B
chr1	10378585	10378586	KIF1B
chr1	10378618	10378619	KIF1B
chr1	10378700	10378701	KIF1B
chr1	10378714	10378715	KIF1B
chr1	10378854	10378855	KIF1B
chr1	10378965	10378966	KIF1B
chr1	10378970	10378971	KIF1B
chr1	10378998	10378999	KIF1B
chr1	10379021	10379022	KIF1B
chr1	10379153	10379154	KIF1B
chr1	10379273	10379274	KIF1B
chr1	10379329	10379330	KIF1B
chr1	10379372	10379373	KIF1B
chr1	10379384	10379385	KIF1B
chr1	10379407	10379408	KIF1B
chr1	10379426	10379427	KIF1B
chr1	10379444	10379445	KIF1B
chr1	10379561	10379562	KIF1B
chr1	10379620	10379621	KIF1B
chr1	10379732	10379733	KIF1B
chr1	10379788	10379789	KIF1B
chr1	10379941	10379942	KIF1B
chr1	10379972	10379973	KIF1B
chr1	10380018	10380019	KIF1B
chr1	10380067	10380068	KIF1B
chr1	10380204	10380205	KIF1B
chr1	10380225	10380226	KIF1B
chr1	10380229	10380230	KIF1B
chr1	10380283	10380284	KIF1B
chr1	10380302	10380303	KIF1B
chr1	10380765	10380766	KIF1B
chr1	10380882	10380883	KIF1B
chr1	10381199	10381200	KIF1B
chr1	10381207	10381208	KIF1B
chr1	10381227	10381228	KIF1B
chr1	10381234	10381235	KIF1B
chr1	10381250	10381251	KIF1B
chr1	10381283	10381284	KIF1B
chr1	10381328	10381329	KIF1B
chr1	10381505	10381506	KIF1B
chr1	10381526	10381527	KIF1B
chr1	10381549	10381550	KIF1B
chr1	10399117	10399125	PGD
chr1	10399628	10399704	PGD
chr1	10400377	10400572	PGD
chr1	10403070	10403136	PGD
chr1	10404160	10404279	PGD
chr1	10408070	10408140	PGD
chr1	10411417	10411552	PGD
chr1	10413061	10413251	PGD
chr1	10416986	10417117	PGD
chr1	10417375	10417509	PGD
chr1	10418825	10418925	PGD
chr1	10419416	10419539	PGD
chr1	10419629	10419749	PGD
chr1	10430517	10430568	CENPS,CENPS-CORT
chr1	10431289	10431401	CENPS,CENPS-CORT
chr1	10433841	10433965	CENPS,CENPS-CORT
chr1	10434656	10434690	CENPS,CENPS-CORT
chr1	10440346	10440413	CENPS,CENPS-CORT
chr1	10442264	10442405	CENPS,CENPS-CORT
chr1	10450223	10450322	CENPS-CORT,CORT
chr1	10451376	10451595	CENPS-CORT,CORT
chr1	10461489	10461702	DFFA
chr1	10463033	10463209	DFFA
chr1	10463430	10463620	DFFA
chr1	10467189	10467332	DFFA
chr1	10469176	10469338	DFFA
chr1	10472322	10472458	DFFA
chr1	10474959	10474960	PEX14
chr1	10474966	10475003	PEX14
chr1	10475007	10475008	PEX14
chr1	10475009	10475010	PEX14
chr1	10485037	10485115	PEX14
chr1	10495273	10495321	PEX14
chr1	10524456	10524483	PEX14
chr1	10536206	10536207	PEX14
chr1	10536212	10536297	PEX14
chr1	10599224	10599225	PEX14
chr1	10599233	10599234	PEX14
chr1	10599237	10599366	PEX14
chr1	10618323	10618324	PEX14
chr1	10618331	10618417	PEX14
chr1	10623018	10623132	PEX14
chr1	10624325	10624326	PEX14
chr1	10624339	10624437	PEX14
chr1	10624440	10624441	PEX14
chr1	10627271	10627363	PEX14
chr1	10629530	10629987	PEX14
chr1	10629993	10629994	PEX14
chr1	10630160	10630161	PEX14
chr1	10630242	10630243	PEX14
chr1	10630355	10630356	PEX14
chr1	10630386	10630387	PEX14
chr1	10630445	10630446	PEX14
chr1	10630501	10630502	PEX14
chr1	10630550	10630551	PEX14
chr1	10630556	10630557	PEX14
chr1	10630562	10630563	PEX14
chr1	10630602	10630603	PEX14
chr1	10630671	10630672	PEX14
chr1	10630739	10630740	PEX14
chr1	10638941	10640059	CASZ1
chr1	10642022	10642322	CASZ1
chr1	10642858	10643000	CASZ1
chr1	10643159	10643311	CASZ1
chr1	10644916	10645088	CASZ1
chr1	10646127	10646326	CASZ1
chr1	10647796	10648139	CASZ1
chr1	10649069	10649192	CASZ1
chr1	10649282	10649437	CASZ1
chr1	10650691	10650755	CASZ1
chr1	10650940	10651076	CASZ1
chr1	10653376	10654218	CASZ1
chr1	10654418	10654591	CASZ1
chr1	10655648	10655813	CASZ1
chr1	10656645	10656736	CASZ1
chr1	10658507	10658576	CASZ1
chr1	10659701	10660536	CASZ1
chr1	10665082	10665571	CASZ1
chr1	10693873	10693912	CASZ1
chr1	10694296	10694345	CASZ1
chr1	10947662	10948844	C1orf127
chr1	10949557	10949814	C1orf127
chr1	10954018	10954142	C1orf127
chr1	10954989	10955186	C1orf127
chr1	10957022	10957107	C1orf127
chr1	10957584	10957753	C1orf127
chr1	10958713	10958752	C1orf127
chr1	10964127	10964271	C1orf127
chr1	10966357	10966482	C1orf127
chr1	10969969	10970089	C1orf127
chr1	10976155	10976256	C1orf127
chr1	10982011	10982037	C1orf127
chr1	11012629	11012630	.
chr1	11012638	11012639	.
chr1	11012678	11012679	TARDBP
chr1	11012713	11012714	TARDBP
chr1	11013727	11013965	TARDBP
chr1	11016843	11017007	TARDBP
chr1	11018732	11018873	TARDBP
chr1	11020428	11020599	TARDBP
chr1	11022123	11022654	TARDBP
chr1	11022709	11022710	TARDBP
chr1	11022736	11022737	TARDBP
chr1	11022782	11022783	TARDBP
chr1	11022795	11022796	TARDBP
chr1	11022812	11022813	TARDBP
chr1	11022867	11022868	TARDBP
chr1	11022959	11022960	TARDBP
chr1	11023154	11023183	TARDBP
chr1	11023192	11023248	TARDBP
chr1	11023262	11023327	TARDBP
chr1	11023350	11023351	TARDBP
chr1	11024247	11024248	TARDBP
chr1	11024275	11024276	TARDBP
chr1	11024448	11024449	TARDBP
chr1	11024658	11024659	TARDBP
chr1	11024682	11024683	TARDBP
chr1	11024699	11024700	TARDBP
chr1	11024776	11024777	TARDBP
chr1	11024807	11024808	TARDBP
chr1	11024905	11024906	TARDBP
chr1	11024913	11024914	TARDBP
chr1	11024987	11024988	TARDBP
chr1	11025013	11025014	TARDBP
chr1	11025109	11025186	TARDBP
chr1	11025189	11025190	TARDBP
chr1	11025402	11025404	TARDBP
chr1	11025426	11025427	TARDBP
chr1	11025473	11025474	TARDBP
chr1	11025476	11025477	TARDBP
chr1	11026573	11026574	MASP2
chr1	11026602	11026603	MASP2
chr1	11026664	11026666	MASP2
chr1	11026672	11026673	MASP2
chr1	11026695	11026696	MASP2
chr1	11026713	11026714	MASP2
chr1	11026773	11026774	MASP2
chr1	11026820	11026821	MASP2
chr1	11026884	11027648	MASP2
chr1	11030175	11030250	MASP2
chr1	11030747	11030882	MASP2
chr1	11034827	11034906	MASP2
chr1	11037692	11037887	MASP2
chr1	11042874	11043022	MASP2
chr1	11043338	11043535	MASP2
chr1	11044939	11044953	MASP2
chr1	11045407	11045539	MASP2
chr1	11046554	11046733	MASP2
chr1	11046884	11046885	MASP2
chr1	11046890	11047119	MASP2
chr1	11047202	11047207	MASP2
chr1	11054864	11055084	SRM
chr1	11055685	11055926	SRM
chr1	11056010	11056094	SRM
chr1	11056603	11056757	SRM
chr1	11058709	11058892	SRM
chr1	11059224	11059434	SRM
chr1	11059776	11059943	SRM
chr1	11066717	11066748	EXOSC10
chr1	11068007	11068084	EXOSC10
chr1	11068644	11068706	EXOSC10
chr1	11069558	11069730	EXOSC10
chr1	11070899	11070988	EXOSC10
chr1	11072086	11072171	EXOSC10
chr1	11073933	11074008	EXOSC10
chr1	11074230	11074326	EXOSC10
chr1	11076841	11076948	EXOSC10
chr1	11077364	11077443	EXOSC10
chr1	11077600	11077651	EXOSC10
chr1	11079710	11079822	EXOSC10
chr1	11080498	11080549	EXOSC10
chr1	11080763	11080912	EXOSC10
chr1	11081081	11081238	EXOSC10
chr1	11082687	11082878	EXOSC10
chr1	11087447	11087591	EXOSC10
chr1	11087799	11087910	EXOSC10
chr1	11088122	11088198	EXOSC10
chr1	11090553	11090668	EXOSC10
chr1	11091013	11091179	EXOSC10
chr1	11091492	11091597	EXOSC10
chr1	11095757	11095881	EXOSC10
chr1	11098019	11098156	EXOSC10
chr1	11099720	11099831	EXOSC10,EXOSC10-AS1
chr1	11107484	11107500	MTOR
chr1	11107502	11107503	MTOR
chr1	11108174	11108175	MTOR
chr1	11108180	11108286	MTOR
chr1	11109289	11109370	MTOR
chr1	11109379	11109380	MTOR
chr1	11109648	11109729	MTOR
chr1	11112851	11112917	MTOR
chr1	11114317	11114453	MTOR
chr1	11114812	11114887	MTOR
chr1	11115395	11115468	MTOR
chr1	11117003	11117086	MTOR
chr1	11121245	11121368	MTOR
chr1	11121975	11121976	MTOR
chr1	11121978	11122126	MTOR
chr1	11124497	11124633	MTOR
chr1	11126621	11126796	MTOR
chr1	11126798	11126799	MTOR
chr1	11127009	11127144	MTOR
chr1	11127623	11127806	MTOR
chr1	11128003	11128126	MTOR
chr1	11128453	11128552	MTOR
chr1	11128854	11128951	MTOR
chr1	11129737	11129838	MTOR
chr1	11130528	11130777	MTOR
[truncated: 285,882+ more rows]

## Sheet: J-insurance_188_genes_intron
Chromosome	Start coordinate	End coordinate	Gene symbol
chr1	1020119	1020172	AGRN
chr1	1020373	1022200	AGRN
chr1	1022462	1028449	AGRN
chr1	1029167	1029646	AGRN
chr1	1031322	1033717	AGRN
chr1	1033836	1034555	AGRN
chr1	1034703	1035240	AGRN
chr1	1035360	1040664	AGRN
chr1	1041397	1041477	AGRN
chr1	1041702	1041955	AGRN
chr1	1042162	1043238	AGRN
chr1	1043457	1043537	AGRN
chr1	1043732	1043822	AGRN
chr1	1044023	1044108	AGRN
chr1	1044257	1044326	AGRN
chr1	1044446	1045158	AGRN
chr1	1045278	1045358	AGRN
chr1	1045523	1045732	AGRN
chr1	1045876	1045963	AGRN
chr1	1046088	1046152	AGRN
chr1	1046272	1046396	AGRN
chr1	1046735	1046819	AGRN
chr1	1046957	1047326	AGRN
chr1	1047454	1047570	AGRN
chr1	1047690	1047775	AGRN
chr1	1047895	1048011	AGRN
chr1	1048365	1048485	AGRN
chr1	1048745	1048866	AGRN
chr1	1049059	1049235	AGRN
chr1	1049451	1049565	AGRN
chr1	1050037	1050220	AGRN
chr1	1050340	1050426	AGRN
chr1	1050591	1050721	AGRN
chr1	1050841	1050977	AGRN
chr1	1051097	1051250	AGRN
chr1	1051370	1051452	AGRN
chr1	1051645	1051711	AGRN
chr1	1051831	1051944	AGRN
chr1	1052064	1052632	AGRN
chr1	1052730	1053416	AGRN
chr1	1053536	1053752	AGRN
chr1	1053977	1054439	AGRN
chr1	1054559	1054823	AGRN
chr1	1054981	1055328	AGRN
chr1	1055448	1056116	AGRN
chr1	23845076	23845119	FUCA1
chr1	23845332	23845348	FUCA1
chr1	23845468	23845558	FUCA1
chr1	23845678	23845714	FUCA1
chr1	23845855	23846063	FUCA1
chr1	23846183	23846303	FUCA1
chr1	23847000	23847473	FUCA1
chr1	23848058	23848648	FUCA1
chr1	23848839	23848959	FUCA1
chr1	23849319	23849559	FUCA1
chr1	23849919	23850039	FUCA1
chr1	23851479	23851599	FUCA1
chr1	23854119	23854359	FUCA1
chr1	23854560	23854680	FUCA1
chr1	23854796	23855273	FUCA1
chr1	23855510	23856699	FUCA1
chr1	23857055	23857532	FUCA1
chr1	23858005	23858125	FUCA1
chr1	23858362	23858719	FUCA1
chr1	23859074	23859313	FUCA1
chr1	23859551	23859790	FUCA1
chr1	23860149	23860269	FUCA1
chr1	23861462	23862178	FUCA1
chr1	23862416	23863133	FUCA1
chr1	23863271	23863621	FUCA1
chr1	23863968	23864088	FUCA1
chr1	23864434	23864670	FUCA1
chr1	23865016	23865490	FUCA1
chr1	23865625	23866072	FUCA1
chr1	23866289	23866639	FUCA1
chr1	23866759	23867670	FUCA1
chr1	23867790	23867897	FUCA1
chr1	25800413	25801041	SELENON
chr1	25801161	25801397	SELENON
chr1	25801745	25801980	SELENON
chr1	25802681	25803620	SELENON
chr1	25803967	25805141	SELENON
chr1	25805275	25806810	SELENON
chr1	25807161	25808579	SELENON
chr1	25808789	25809025	SELENON
chr1	25809150	25809682	SELENON
chr1	25809820	25811434	SELENON
chr1	25811554	25811690	SELENON
chr1	25811879	25812110	SELENON
chr1	25812559	25812679	SELENON
chr1	25812799	25813576	SELENON
chr1	25813696	25813876	SELENON
chr1	25813996	25814067	SELENON
chr1	25814187	25815547	SELENON
chr1	25815718	25815740	SELENON
chr1	25815860	25815898	SELENON
chr1	25816018	25816138	SELENON
chr1	25816258	25816374	SELENON
chr1	25816494	25816628	SELENON
chr1	25816748	25816764	SELENON
chr1	25817003	25817050	SELENON
chr1	25817522	25817642	SELENON
chr1	25817824	25817865	SELENON
chr1	25817985	25818096	SELENON
chr1	25818216	25818221	SELENON
chr1	26696014	26696403	ARID1A
chr1	26697540	26704609	ARID1A
chr1	26704849	26705088	ARID1A
chr1	26705448	26707005	ARID1A
chr1	26707604	26708204	ARID1A
chr1	26708563	26708683	ARID1A
chr1	26709042	26709641	ARID1A
chr1	26710480	26711079	ARID1A
chr1	26711558	26711798	ARID1A
chr1	26712037	26712397	ARID1A
chr1	26712636	26713116	ARID1A
chr1	26713235	26713355	ARID1A
chr1	26713595	26714434	ARID1A
chr1	26714673	26715752	ARID1A
chr1	26716231	26716590	ARID1A
chr1	26716950	26717908	ARID1A
chr1	26718268	26718627	ARID1A
chr1	26718867	26719586	ARID1A
chr1	26720903	26721143	ARID1A
chr1	26721503	26722222	ARID1A
chr1	26722581	26725816	ARID1A
chr1	26726535	26729650	ARID1A
chr1	26729863	26730565	ARID1A
chr1	26730676	26731151	ARID1A
chr1	26731604	26732674	ARID1A
chr1	26732794	26735192	ARID1A
chr1	26735552	26736032	ARID1A
chr1	26736871	26737111	ARID1A
chr1	26737471	26737591	ARID1A
chr1	26737831	26738070	ARID1A
chr1	26738310	26738550	ARID1A
chr1	26739150	26742627	ARID1A
chr1	26742987	26743587	ARID1A
chr1	26743826	26745745	ARID1A
chr1	26746105	26746585	ARID1A
chr1	26747064	26747544	ARID1A
chr1	26747904	26748863	ARID1A
chr1	26749223	26751022	ARID1A
chr1	26751261	26753900	ARID1A
chr1	26754139	26754859	ARID1A
chr1	26755219	26755699	ARID1A
chr1	26757018	26757138	ARID1A
chr1	26757497	26757617	ARID1A
chr1	26757977	26758337	ARID1A
chr1	26758696	26759176	ARID1A
chr1	26759536	26760375	ARID1A
chr1	26760735	26760855	ARID1A
chr1	26761096	26761368	ARID1A
chr1	26761488	26761608	ARID1A
chr1	26761697	26762151	ARID1A
chr1	26762319	26762972	ARID1A
chr1	26763285	26763521	ARID1A
chr1	26764339	26764928	ARID1A
chr1	26765510	26765631	ARID1A
chr1	26766099	26766220	ARID1A
chr1	26766366	26766451	ARID1A
chr1	26766571	26767789	ARID1A
chr1	26767999	26769918	ARID1A
chr1	26770278	26770518	ARID1A
chr1	26770758	26771118	ARID1A
chr1	26771326	26772499	ARID1A
chr1	26772632	26772811	ARID1A
chr1	26772987	26773345	ARID1A
chr1	26773496	26773579	ARID1A
chr1	26773717	26773790	ARID1A
chr1	26773910	26774328	ARID1A
chr1	26775220	26775576	ARID1A
chr1	26775707	26775798	ARID1A
chr1	26775918	26776038	ARID1A
chr1	26776157	26776277	ARID1A
chr1	26776634	26777112	ARID1A
chr1	26778305	26779022	ARID1A
chr1	26780756	26782104	ARID1A
chr1	26788062	26788090	PIGV
chr1	26788318	26790692	PIGV
chr1	26790914	26792099	PIGV
chr1	26792687	26793637	PIGV
chr1	26793992	26794112	PIGV
chr1	26795234	26795469	PIGV
chr1	26795698	26795819	PIGV
chr1	26796508	26797562	PIGV
chr1	26798090	26798210	PIGV
chr1	26798361	26798481	PIGV
chr1	26798819	26800659	PIGV
chr1	40072824	40072972	PPT1
chr1	40073151	40073248	PPT1
chr1	40073382	40073474	PPT1
chr1	40073594	40073636	PPT1
chr1	40073868	40073892	PPT1
chr1	40074012	40074060	PPT1
chr1	40074183	40074303	PPT1
chr1	40074782	40075022	PPT1
chr1	40075261	40075620	PPT1
chr1	40075979	40076219	PPT1
chr1	40076458	40076698	PPT1
chr1	40076937	40078200	PPT1
chr1	40078668	40078788	PPT1
chr1	40079690	40080382	PPT1
chr1	40080502	40080622	PPT1
chr1	40080855	40081096	PPT1
chr1	40082043	40082520	PPT1
chr1	40084416	40084536	PPT1
chr1	40085839	40087265	PPT1
chr1	40087498	40088094	PPT1
chr1	40088447	40088568	PPT1
chr1	40088686	40089043	PPT1
chr1	40089280	40089400	PPT1
chr1	40089635	40090112	PPT1
chr1	40090587	40091304	PPT1
chr1	40091424	40091637	PPT1
chr1	40091924	40092044	PPT1
chr1	40092172	40092214	PPT1
chr1	40092334	40092392	PPT1
chr1	40092512	40092632	PPT1
chr1	40092978	40093099	PPT1
chr1	40093325	40093566	PPT1
chr1	40094096	40094216	PPT1
chr1	40094439	40096414	PPT1
chr1	40096643	40097114	PPT1
chr1	42925352	42925393	SLC2A1
chr1	42925513	42925703	SLC2A1
chr1	42926084	42926214	SLC2A1
chr1	42926334	42926389	SLC2A1
chr1	42926527	42926613	SLC2A1
chr1	42926733	42926772	SLC2A1
chr1	42926892	42926912	SLC2A1
chr1	42927241	42927604	SLC2A1
chr1	42927808	42928922	SLC2A1
chr1	42929042	42929202	SLC2A1
chr1	42929322	42929592	SLC2A1
chr1	42929780	42929872	SLC2A1
chr1	42930035	42930625	SLC2A1
chr1	42930866	42931045	SLC2A1
chr1	42931206	42931566	SLC2A1
chr1	42931806	42939611	SLC2A1
chr1	42939971	42940572	SLC2A1
chr1	42940692	42943213	SLC2A1
chr1	42943333	42943468	SLC2A1
chr1	42943588	42945257	SLC2A1
chr1	42945375	42945495	SLC2A1
chr1	42945732	42947521	SLC2A1
chr1	42947760	42948594	SLC2A1
chr1	42949307	42950740	SLC2A1
chr1	42950977	42951813	SLC2A1
chr1	42951933	42954188	SLC2A1
chr1	42954543	42955377	SLC2A1
chr1	42955611	42956207	SLC2A1
chr1	42956680	42958582	SLC2A1
chr1	42958702	42958720	SLC2A1
chr1	77088988	77092372	PIGK
chr1	77092492	77096933	PIGK
chr1	77097173	77098373	PIGK
chr1	77098613	77101733	PIGK
chr1	77101973	77102573	PIGK
chr1	77102693	77105214	PIGK
chr1	77105454	77106894	PIGK
chr1	77111815	77116135	PIGK
chr1	77116615	77118175	PIGK
chr1	77118415	77118776	PIGK
chr1	77118896	77120216	PIGK
chr1	77120456	77122256	PIGK
chr1	77122376	77123575	PIGK
chr1	77123814	77124054	PIGK
chr1	77124174	77124294	PIGK
chr1	77124654	77127411	PIGK
chr1	77127531	77129089	PIGK
chr1	77129808	77131606	PIGK
chr1	77131726	77135322	PIGK
chr1	77135442	77136281	PIGK
chr1	77136521	77137600	PIGK
chr1	77137959	77140117	PIGK
chr1	77140357	77140477	PIGK
chr1	77140597	77142515	PIGK
chr1	77142874	77145272	PIGK
chr1	77145391	77146111	PIGK
chr1	77146231	77146351	PIGK
chr1	77147429	77148628	PIGK
chr1	77149587	77149707	PIGK
chr1	77152344	77152464	PIGK
chr1	77153303	77153423	PIGK
chr1	77153663	77154382	PIGK
chr1	77154621	77157718	PIGK
chr1	77160336	77161290	PIGK
chr1	77161410	77161592	PIGK
chr1	77161712	77163834	PIGK
chr1	77163954	77166714	PIGK
chr1	77166834	77167067	PIGK
chr1	77167755	77167876	PIGK
chr1	77167983	77169259	PIGK
chr1	77169395	77171191	PIGK
chr1	77171430	77172149	PIGK
chr1	77172507	77172627	PIGK
chr1	77172986	77173585	PIGK
chr1	77173705	77174303	PIGK
chr1	77174423	77175022	PIGK
chr1	77175500	77175620	PIGK
chr1	77175740	77176099	PIGK
chr1	77176458	77177057	PIGK
chr1	77177655	77178852	PIGK
chr1	77178972	77179211	PIGK
chr1	77179690	77180528	PIGK
chr1	77180887	77182204	PIGK
chr1	77182802	77182922	PIGK
chr1	77189865	77190105	PIGK
chr1	77190464	77191781	PIGK
chr1	77191900	77192020	PIGK
chr1	77192140	77193696	PIGK
chr1	77194773	77195731	PIGK
chr1	77197048	77201477	PIGK
chr1	77201956	77203632	PIGK
chr1	77203991	77204111	PIGK
chr1	77204709	77206625	PIGK
chr1	77206745	77206865	PIGK
chr1	77207216	77207925	PIGK
chr1	77208277	77210402	PIGK
chr1	77210522	77212539	PIGK
chr1	77213602	77213722	PIGK
chr1	77215025	77215145	PIGK
chr1	77215856	77216093	PIGK
chr1	77216211	77219296	PIGK
chr1	77219416	77219430	PIGK
chr1	94974404	94974999	ALG14
chr1	94975590	94975710	ALG14
chr1	94976065	94976424	ALG14
chr1	94976658	94977254	ALG14
chr1	94977372	94977610	ALG14
chr1	94977965	94978085	ALG14
chr1	94978322	94979036	ALG14
chr1	94979273	94982005	ALG14
chr1	94982359	94983075	ALG14
chr1	94983306	94983550	ALG14
chr1	94983670	94983790	ALG14
chr1	94984030	94986428	ALG14
chr1	94986788	94991585	ALG14
chr1	94992304	94993263	ALG14
chr1	94993503	94995422	ALG14
chr1	94995782	94996621	ALG14
chr1	94996981	95000218	ALG14
chr1	95000578	95001538	ALG14
chr1	95001777	95003456	ALG14
chr1	95003816	95004176	ALG14
chr1	95005015	95008613	ALG14
chr1	95008732	95008972	ALG14
chr1	95009212	95011251	ALG14
chr1	95011730	95011850	ALG14
chr1	95012210	95012810	ALG14
chr1	95013169	95013289	ALG14
chr1	95013649	95016887	ALG14
chr1	95017007	95018206	ALG14
chr1	95018566	95019645	ALG14
chr1	95020244	95020364	ALG14
chr1	95020724	95020844	ALG14
chr1	95020964	95022283	ALG14
chr1	95022403	95023112	ALG14
chr1	95023465	95024174	ALG14
chr1	95024291	95024885	ALG14
chr1	95025471	95025591	ALG14
chr1	95027008	95027128	ALG14
chr1	95027260	95028090	ALG14
chr1	95028802	95031769	ALG14
chr1	95032124	95033430	ALG14
chr1	95033548	95035804	ALG14
chr1	95035924	95036164	ALG14
chr1	95036761	95038077	ALG14
chr1	95039033	95039871	ALG14
chr1	95040229	95041426	ALG14
chr1	95041545	95043698	ALG14
chr1	95043936	95046209	ALG14
chr1	95046567	95046807	ALG14
chr1	95047046	95047285	ALG14
chr1	95048003	95049199	ALG14
chr1	95049916	95050873	ALG14
chr1	95050992	95052547	ALG14
chr1	95052906	95053504	ALG14
chr1	95053743	95054222	ALG14
chr1	95054580	95055657	ALG14
chr1	95056015	95056374	ALG14
chr1	95057091	95057331	ALG14
chr1	95057570	95058048	ALG14
chr1	95058646	95059125	ALG14
chr1	95059363	95059723	ALG14
chr1	95059842	95060081	ALG14
chr1	95060201	95060440	ALG14
chr1	95060918	95061158	ALG14
chr1	95061277	95062234	ALG14
chr1	95064625	95064865	ALG14
chr1	95065017	95066209	ALG14
chr1	95066565	95066685	ALG14
chr1	95066923	95068353	ALG14
chr1	95068591	95069187	ALG14
chr1	95069305	95069903	ALG14
chr1	95070378	95070737	ALG14
chr1	95071092	95071213	ALG14
chr1	95071569	95072762	ALG14
chr1	95072898	95072951	ALG14
chr1	151399572	151399587	PSMB4
chr1	151399727	151399980	PSMB4
chr1	151400187	151400441	PSMB4
chr1	151400588	151400744	PSMB4
chr1	151400864	151401236	PSMB4
chr1	151401356	151401526	PSMB4
chr1	151401646	151401762	PSMB4
chr1	151401882	151401937	PSMB4
chr1	154161900	154161981	TPM3
chr1	154162531	154162642	TPM3
chr1	154162762	154162882	TPM3
chr1	154163190	154163302	TPM3
chr1	154163422	154163460	TPM3
chr1	154163941	154164062	TPM3
chr1	154164458	154164578	TPM3
chr1	154164698	154164862	TPM3
chr1	154164982	154165102	TPM3
chr1	154165436	154165557	TPM3
chr1	154165973	154166220	TPM3
chr1	154166340	154166356	TPM3
chr1	154166594	154166714	TPM3
chr1	154166998	154167220	TPM3
chr1	154167340	154167386	TPM3
chr1	154167840	154167878	TPM3
chr1	154167998	154168584	TPM3
chr1	154169164	154169284	TPM3
chr1	154169404	154169916	TPM3
chr1	154170036	154170374	TPM3
chr1	154170523	154170620	TPM3
chr1	154170769	154171390	TPM3
chr1	154171510	154172006	TPM3
chr1	154172154	154172397	TPM3
chr1	154172517	154172882	TPM3
chr1	154173002	154173082	TPM3
chr1	154173202	154173322	TPM3
chr1	154174362	154174482	TPM3
chr1	154174827	154175063	TPM3
chr1	154175408	154175878	TPM3
chr1	154175993	154176114	TPM3
chr1	154176248	154176721	TPM3
chr1	154176956	154179558	TPM3
chr1	154179909	154180623	TPM3
chr1	154180975	154181686	TPM3
chr1	154181920	154182987	TPM3
chr1	154183160	154183879	TPM3
chr1	154184957	154185077	TPM3
chr1	154185795	154186634	TPM3
chr1	154186753	154187951	TPM3
chr1	154188670	154188790	TPM3
chr1	154189867	154189987	TPM3
chr1	154190227	154191185	TPM3
chr1	154191311	154191900	TPM3
chr1	154192020	154192100	TPM3
chr1	154582254	154582422	ADAR
chr1	154582542	154582602	ADAR
chr1	154582722	154582850	ADAR
chr1	154582970	154582989	ADAR
chr1	154583109	154583180	ADAR
chr1	154583300	154583316	ADAR
chr1	154583853	154583897	ADAR
chr1	154584368	154584414	ADAR
chr1	154584780	154584805	ADAR
chr1	154585043	154585216	ADAR
chr1	154585344	154585748	ADAR
chr1	154585868	154586180	ADAR
chr1	154586363	154586820	ADAR
chr1	154587292	154588124	ADAR
chr1	154588258	154588550	ADAR
chr1	154588673	154589355	ADAR
chr1	154589475	154589756	ADAR
chr1	154589928	154590183	ADAR
chr1	154590409	154590647	ADAR
chr1	154591000	154592897	ADAR
chr1	154593130	154593844	ADAR
chr1	154594197	154595382	ADAR
chr1	154595497	154595618	ADAR
chr1	154595853	154596212	ADAR
chr1	154596565	154596804	ADAR
chr1	154596995	154597122	ADAR
chr1	154597267	154597827	ADAR
chr1	154597976	154598401	ADAR
chr1	154598585	154600106	ADAR
chr1	154600799	154601040	ADAR
chr1	154602626	154606050	ADAR
chr1	154606401	154607700	ADAR
chr1	154607817	154607938	ADAR
chr1	155234451	155234987	GBA1
chr1	155235107	155235192	GBA1
chr1	155235402	155235680	GBA1
chr1	155235844	155236244	GBA1
chr1	155236469	155236589	GBA1
chr1	155237113	155237340	GBA1
chr1	155237892	155238133	GBA1
chr1	155238306	155238516	GBA1
chr1	155238650	155238891	GBA1
chr1	155239762	155239885	GBA1
chr1	155240077	155240197	GBA1
chr1	155240492	155240613	GBA1
chr1	155240733	155241038	GBA1
chr1	155241158	155241249	GBA1
chr1	160024952	160026511	PIGM
chr1	160027110	160029388	PIGM
chr1	160029628	160029748	PIGM
chr1	160029987	160030467	PIGM
chr1	160031739	160031948	PIGM
chr1	172441456	172441728	PIGC
chr1	172442622	172444069	PIGC
chr1	196652042	196652086	CFH
chr1	196652206	196656048	CFH
chr1	196656408	196657009	CFH
chr1	196657129	196658329	CFH
chr1	196658809	196659530	CFH
chr1	196659650	196662652	CFH
chr1	196662892	196664092	CFH
chr1	196664332	196665533	CFH
chr1	196665893	196666494	CFH
chr1	196666854	196668415	CFH
chr1	196669375	196669495	CFH
chr1	196670816	196671536	CFH
chr1	196671656	196672977	CFH
chr1	196673163	196673283	CFH
chr1	196673615	196673849	CFH
chr1	196673969	196675966	CFH
chr1	196676086	196677475	CFH
chr1	196677667	196679622	CFH
chr1	196679793	196685063	CFH
chr1	196685237	196685835	CFH
chr1	196686193	196688583	CFH
chr1	196688941	196689419	CFH
chr1	196689614	196690062	CFH
chr1	196690239	196690700	CFH
chr1	196690813	196690933	CFH
chr1	196691040	196692083	CFH
chr1	196692198	196692318	CFH
chr1	196692915	196693989	CFH
chr1	196699117	196700429	CFH
chr1	196700667	196701264	CFH
chr1	196701384	196703662	CFH
chr1	196704382	196709897	CFH
chr1	196710017	196712535	CFH
chr1	196713134	196713734	CFH
chr1	196713917	196714635	CFH
chr1	196714994	196715592	CFH
chr1	196715769	196719845	CFH
chr1	196719965	196720205	CFH
chr1	196720325	196720564	CFH
chr1	196720684	196720804	CFH
chr1	196720924	196721044	CFH
chr1	196721284	196721763	CFH
chr1	196721883	196722363	CFH
chr1	196722482	196725120	CFH
chr1	196725297	196726469	CFH
chr1	196726652	196726760	CFH
chr1	196726940	196727283	CFH
chr1	196727622	196727742	CFH
chr1	196727862	196728345	CFH
chr1	196728522	196735043	CFH
chr1	196735161	196736704	CFH
chr1	196737006	196737474	CFH
chr1	196737660	196737897	CFH
chr1	196739669	196739789	CFH
chr1	196740142	196740618	CFH
chr1	196740792	196741273	CFH
chr1	196741634	196741874	CFH
chr1	196742395	196743451	CFH
chr1	196743628	196745816	CFH
chr1	196745999	196746119	CFH
chr1	196746546	196746666	CFH
chr1	196746759	196747110	CFH
chr1	196747313	196747380	CFH
chr1	196747500	196747504	CFH
chr1	201359013	201359028	TNNT2
chr1	201359148	201359172	TNNT2
chr1	201359292	201359582	TNNT2
chr1	201359702	201361164	TNNT2
chr1	201361384	201361912	TNNT2
chr1	201362088	201362330	TNNT2
chr1	201362450	201363290	TNNT2
chr1	201363534	201363850	TNNT2
chr1	201364156	201364276	TNNT2
chr1	201364396	201365188	TNNT2
chr1	201365308	201365580	TNNT2
chr1	201365700	201366794	TNNT2
chr1	201366914	201367728	TNNT2
chr1	201367848	201368134	TNNT2
chr1	201368254	201369770	TNNT2
chr1	201369890	201371976	TNNT2
chr1	201372210	201373144	TNNT2
chr1	201373285	201373642	TNNT2
chr1	201373879	201377570	TNNT2
chr1	207752146	207752200	CD46
chr1	207752320	207753378	CD46
chr1	207753726	207754901	CD46
chr1	207755133	207757013	CD46
chr1	207757202	207757530	CD46
chr1	207757650	207758233	CD46
chr1	207758341	207759621	CD46
chr1	207759741	207759861	CD46
chr1	207760202	207760666	CD46
chr1	207761007	207761248	CD46
chr1	207761446	207764999	CD46
chr1	207765114	207765946	CD46
chr1	207766061	207767012	CD46
chr1	207767195	207767568	CD46
chr1	207767688	207767740	CD46
chr1	207767860	207769013	CD46
chr1	207769240	207769821	CD46
chr1	207770040	207770281	CD46
chr1	207776886	207777366	CD46
chr1	207779287	207780248	CD46
chr1	207780848	207781209	CD46
chr1	207781449	207781569	CD46
chr1	207781689	207782049	CD46
chr1	207783010	207783250	CD46
chr1	207783370	207784671	CD46
chr1	207785148	207785590	CD46
chr1	207785710	207787014	CD46
chr1	207787369	207788202	CD46
chr1	207788555	207789743	CD46
chr1	207789858	207790218	CD46
chr1	207790338	207791273	CD46
chr1	207791388	207791976	CD46
chr1	207792323	207792443	CD46
chr1	207792554	207793496	CD46
chr1	207793716	207793909	CD46
chr1	207794029	207794060	CD46
chr1	207794180	207794360	CD46
chr1	207794480	207794539	CD46
chr1	207794778	207794834	CD46
chr1	207794954	207795056	CD46
chr1	207795176	207795293	CD46
chr1	207795500	207795504	CD46
chr1	229431310	229431372	ACTA1
chr1	229431642	229431720	ACTA1
chr1	229431902	229431993	ACTA1
chr1	229432185	229432269	ACTA1
chr1	229432431	229432555	ACTA1
chr1	229432880	229432986	ACTA1
chr1	229433115	229433996	ACTA1
chr1	247416172	247417476	NLRP3
chr1	247417714	247418071	NLRP3
chr1	247418191	247418311	NLRP3
chr1	247418766	247418794	NLRP3
chr1	247419077	247419197	NLRP3
chr1	247419787	247419907	NLRP3
chr1	247420144	247420264	NLRP3
chr1	247420735	247421330	NLRP3
chr1	247421448	247421923	NLRP3
chr1	247422396	247423229	NLRP3
chr1	247423349	247423846	NLRP3
chr1	247425661	247427087	NLRP3
chr1	247427323	247428513	NLRP3
chr1	247429225	247429584	NLRP3
chr1	247429755	247429875	NLRP3
chr1	247430341	247430814	NLRP3
chr1	247430927	247431047	NLRP3
chr1	247431163	247431870	NLRP3
chr1	247432452	247432809	NLRP3
chr1	247433275	247434102	NLRP3
chr1	247434273	247434723	NLRP3
chr1	247435284	247435624	NLRP3
chr1	247435736	247435969	NLRP3
chr1	247436140	247438394	NLRP3
chr1	247438631	247438987	NLRP3
chr1	247439105	247440649	NLRP3
chr1	247440764	247441123	NLRP3
chr1	247441478	247442783	NLRP3
chr1	247443376	247443971	NLRP3
chr1	247444142	247444650	NLRP3
chr1	247444821	247445178	NLRP3
chr1	247445535	247448394	NLRP3
chr1	247448514	247448582	NLRP3
chr1	247448702	247448817	NLRP3
chr2	5692383	5692721	SOX11
chr2	5694047	5701385	SOX11
chr2	32224452	32224472	NLRC4
chr2	32224765	32226558	NLRC4
chr2	32226916	32228709	NLRC4
chr2	32229067	32229187	NLRC4
chr2	32229425	32230381	NLRC4
chr2	32231456	32231576	NLRC4
chr2	32231815	32233010	NLRC4
chr2	32234444	32235400	NLRC4
chr2	32235568	32236232	NLRC4
chr2	32236352	32236826	NLRC4
chr2	32236944	32238131	NLRC4
chr2	32238302	32238989	NLRC4
chr2	32239324	32240011	NLRC4
chr2	32240364	32241018	NLRC4
chr2	32241138	32241377	NLRC4
chr2	32241854	32241974	NLRC4
chr2	32242450	32242570	NLRC4
chr2	32243762	32244001	NLRC4
chr2	32244239	32244716	NLRC4
chr2	32245551	32245671	NLRC4
chr2	32245789	32245909	NLRC4
chr2	32246266	32246744	NLRC4
chr2	32247101	32247340	NLRC4
chr2	32247697	32247817	NLRC4
chr2	32247936	32248056	NLRC4
chr2	32248174	32248533	NLRC4
chr2	32248770	32249129	NLRC4
chr2	32249367	32249606	NLRC4
chr2	32251601	32252418	NLRC4
chr2	32253033	32253154	NLRC4
chr2	32253507	32253628	NLRC4
chr2	32253982	32254577	NLRC4
chr2	32254931	32255290	NLRC4
chr2	32255525	32255764	NLRC4
chr2	32256000	32256714	NLRC4
chr2	32256834	32257308	NLRC4
chr2	32257660	32257901	NLRC4
chr2	32258134	32258375	NLRC4
chr2	32258490	32259083	NLRC4
chr2	32259437	32259913	NLRC4
chr2	32260266	32260860	NLRC4
chr2	32261687	32261807	NLRC4
chr2	32262161	32262517	NLRC4
chr2	32262752	32262872	NLRC4
chr2	32262989	32263464	NLRC4
chr2	32263816	32264175	NLRC4
chr2	32264410	32264886	NLRC4
chr2	44317606	44318077	PREPL
chr2	44318427	44320198	PREPL
chr2	44320639	44320706	PREPL
chr2	44320826	44321340	PREPL
chr2	44321460	44321678	PREPL
chr2	44321923	44322730	PREPL
chr2	44322854	44323261	PREPL
chr2	44323411	44323882	PREPL
chr2	44324232	44324353	PREPL
chr2	44324470	44324590	PREPL
chr2	44324941	44326358	PREPL
chr2	44326591	44326711	PREPL
chr2	44326928	44327637	PREPL
chr2	44328461	44328936	PREPL
chr2	44329112	44330905	PREPL
chr2	44331502	44331980	PREPL
chr2	44332219	44332458	PREPL
chr2	44332656	44334554	PREPL
chr2	44334907	44335502	PREPL
chr2	44336686	44338350	PREPL
chr2	44338536	44339146	PREPL
chr2	44339363	44340654	PREPL
chr2	44341003	44342416	PREPL
chr2	44342552	44343744	PREPL
chr2	44343951	44344492	PREPL
chr2	44344612	44345321	PREPL
chr2	44345674	44345794	PREPL
chr2	44346028	44346267	PREPL
chr2	44346390	44347105	PREPL
chr2	44347342	44348058	PREPL
chr2	44348176	44351037	PREPL
chr2	44351274	44352229	PREPL
chr2	44352704	44352943	PREPL
chr2	44353180	44353300	PREPL
chr2	44353657	44353897	PREPL
chr2	44354132	44354611	PREPL
chr2	44354848	44355206	PREPL
chr2	44355564	44356279	PREPL
chr2	44356516	44356755	PREPL
chr2	44357112	44358185	PREPL
chr2	44358303	44359019	PREPL
chr2	44359376	44359496	PREPL
chr2	44359715	44361494	PREPL
chr2	46581083	46581474	PIGF
chr2	46581594	46585765	PIGF
chr2	46586121	46588029	PIGF
chr2	46588201	46591856	PIGF
chr2	46591976	46592096	PIGF
chr2	46592143	46592468	PIGF
chr2	46592588	46593067	PIGF
chr2	46593426	46594504	PIGF
chr2	46595701	46595941	PIGF
chr2	46596180	46597378	PIGF
chr2	46597737	46598336	PIGF
chr2	46598575	46602886	PIGF
chr2	46605041	46606838	PIGF
chr2	46607197	46607436	PIGF
chr2	46608394	46608514	PIGF
chr2	46609352	46609472	PIGF
chr2	46610070	46610550	PIGF
chr2	46610789	46611148	PIGF
chr2	46611507	46612226	PIGF
chr2	46612453	46613679	PIGF
chr2	46613799	46614936	PIGF
chr2	46615164	46616800	PIGF
chr2	46616920	46617041	PIGF
chr2	69319964	69320010	GFPT1
chr2	69321050	69321124	GFPT1
chr2	69321244	69321298	GFPT1
chr2	69321728	69321754	GFPT1
chr2	69322128	69322208	GFPT1
chr2	69322671	69322750	GFPT1
chr2	69322902	69323038	GFPT1
chr2	69323228	69323390	GFPT1
chr2	69324364	69324389	GFPT1
chr2	69324816	69324960	GFPT1
chr2	69325272	69325310	GFPT1
chr2	69325430	69325466	GFPT1
chr2	69325586	69325710	GFPT1
chr2	69325830	69325856	GFPT1
chr2	69326108	69326150	GFPT1
chr2	69326270	69326913	GFPT1
chr2	69327075	69327434	GFPT1
chr2	69327672	69327792	GFPT1
chr2	69328150	69328270	GFPT1
chr2	69328438	69328658	GFPT1
chr2	69328965	69329296	GFPT1
chr2	69329424	69329680	GFPT1
chr2	69329800	69329920	GFPT1
chr2	69330275	69332300	GFPT1
chr2	69332655	69333848	GFPT1
chr2	69334203	69334444	GFPT1
chr2	69334562	69335039	GFPT1
chr2	69335276	69335753	GFPT1
chr2	69336347	69336586	GFPT1
chr2	69336825	69337063	GFPT1
chr2	69337419	69337897	GFPT1
chr2	69338055	69338444	GFPT1
chr2	69338565	69338804	GFPT1
chr2	69339042	69340114	GFPT1
chr2	69340351	69340472	GFPT1
chr2	69340590	69340949	GFPT1
chr2	69341304	69342140	GFPT1
chr2	69342260	69343432	GFPT1
chr2	69343663	69344601	GFPT1
chr2	69344948	69345069	GFPT1
chr2	69345300	69345537	GFPT1
chr2	69345654	69345891	GFPT1
chr2	69346011	69346251	GFPT1
chr2	69346491	69346731	GFPT1
chr2	69347330	69347450	GFPT1
chr2	69347810	69348170	GFPT1
chr2	69348334	69350070	GFPT1
chr2	69350190	69350665	GFPT1
chr2	69350900	69351495	GFPT1
chr2	69351613	69351969	GFPT1
chr2	69352681	69352801	GFPT1
chr2	69353747	69354225	GFPT1
chr2	69354345	69354468	GFPT1
chr2	69354588	69354708	GFPT1
chr2	69355405	69355994	GFPT1
chr2	69356346	69356466	GFPT1
chr2	69356586	69356706	GFPT1
chr2	69357048	69358328	GFPT1
chr2	69358463	69359236	GFPT1
chr2	69359356	69360074	GFPT1
chr2	69361031	69361151	GFPT1
chr2	69361510	69361749	GFPT1
chr2	69361988	69362108	GFPT1
chr2	69362826	69362946	GFPT1
chr2	69363424	69363544	GFPT1
chr2	69363670	69363790	GFPT1
chr2	69364267	69364744	GFPT1
chr2	69364982	69365222	GFPT1
chr2	69365460	69365818	GFPT1
chr2	69366175	69367369	GFPT1
chr2	69367607	69367966	GFPT1
chr2	69368681	69369994	GFPT1
chr2	69370114	69370918	GFPT1
chr2	69372571	69373404	GFPT1
chr2	69373640	69373999	GFPT1
chr2	69374119	69374357	GFPT1
chr2	69374593	69376256	GFPT1
chr2	69376492	69376849	GFPT1
chr2	69377204	69377324	GFPT1
chr2	69377678	69378037	GFPT1
chr2	69378271	69378987	GFPT1
chr2	69379103	69379223	GFPT1
chr2	69379460	69379580	GFPT1
chr2	69380409	69381004	GFPT1
chr2	69381359	69381597	GFPT1
chr2	69382190	69382904	GFPT1
chr2	69383024	69383612	GFPT1
chr2	69383960	69384429	GFPT1
chr2	69384776	69385249	GFPT1
chr2	69385597	69387008	GFPT1
chr2	69387128	69387150	GFPT1
chr2	127048128	127048217	BIN1
chr2	127048337	127048397	BIN1
chr2	127048639	127050175	BIN1
chr2	127050291	127050411	BIN1
chr2	127050531	127050796	BIN1
chr2	127050916	127051138	BIN1
chr2	127051258	127052248	BIN1
chr2	127052368	127053373	BIN1
chr2	127053493	127053898	BIN1
chr2	127054018	127057472	BIN1
chr2	127057601	127059010	BIN1
chr2	127059155	127060558	BIN1
chr2	127060678	127062096	BIN1
chr2	127062216	127063548	BIN1
chr2	127063668	127063915	BIN1
chr2	127064035	127066737	BIN1
chr2	127067086	127068148	BIN1
chr2	127068268	127068917	BIN1
chr2	127069037	127069982	BIN1
chr2	127070102	127070540	BIN1
chr2	127070660	127070728	BIN1
chr2	127070848	127074687	BIN1
chr2	127075047	127076606	BIN1
chr2	127076726	127081777	BIN1
chr2	127081897	127083063	BIN1
chr2	127083410	127083530	BIN1
chr2	127083650	127086519	BIN1
chr2	127086758	127088432	BIN1
chr2	127088790	127091660	BIN1
chr2	127091898	127099549	BIN1
chr2	127100146	127105407	BIN1
chr2	127105526	127106841	BIN1
chr2	127106961	127107004	BIN1
chr2	144384080	144384544	ZEB2
chr2	144384664	144386864	ZEB2
chr2	144387113	144387425	ZEB2
chr2	144387545	144387594	ZEB2
chr2	144387714	144388270	ZEB2
chr2	144388390	144388818	ZEB2
chr2	144388938	144389352	ZEB2
chr2	144390028	144390534	ZEB2
chr2	144390654	144393929	ZEB2
chr2	144394163	144394400	ZEB2
chr2	144394520	144394992	ZEB2
chr2	144395344	144396411	ZEB2
chr2	144396592	144397619	ZEB2
chr2	144397952	144398300	ZEB2
chr2	144400368	144401192	ZEB2
chr2	144401312	144403915	ZEB2
chr2	144404130	144404835	ZEB2
chr2	144405024	144409692	ZEB2
chr2	144410170	144411008	ZEB2
chr2	144411128	144411966	ZEB2
chr2	144412324	144417471	ZEB2
chr2	144417710	144417830	ZEB2
chr2	144417949	144418428	ZEB2
chr2	144418667	144418787	ZEB2
chr2	144419026	144420223	ZEB2
chr2	144420343	144422497	ZEB2
chr2	144422856	144424771	ZEB2
chr2	144424997	144429768	ZEB2
chr2	144430026	144435292	ZEB2
chr2	144435651	144446303	ZEB2
chr2	144446423	144446782	ZEB2
chr2	144447141	144450612	ZEB2
chr2	144450971	144463538	ZEB2
chr2	144464016	144464256	ZEB2
chr2	144464376	144473480	ZEB2
chr2	144473600	144485579	ZEB2
chr2	144485938	144493845	ZEB2
chr2	144494204	144497678	ZEB2
chr2	144497798	144497918	ZEB2
chr2	144498156	144513685	ZEB2
chr2	144513805	144516474	ZEB2
chr2	144516594	144517253	ZEB2
chr2	144517445	144517607	ZEB2
chr2	144517727	144518080	ZEB2
chr2	144518200	144519904	ZEB2
chr2	144520024	144520119	ZEB2
chr2	151485338	151485384	NEB
chr2	151485613	151485634	NEB
chr2	151485933	151486171	NEB
chr2	151486406	151486527	NEB
chr2	151486642	151487710	NEB
chr2	151487947	151488303	NEB
chr2	151488656	151489371	NEB
chr2	151489724	151489964	NEB
chr2	151490084	151490371	NEB
chr2	151490518	151490976	NEB
chr2	151491201	151491668	NEB
chr2	151491788	151492097	NEB
chr2	151492281	151492380	NEB
chr2	151492500	151493338	NEB
chr2	151493458	151493760	NEB
chr2	151493880	151494146	NEB
chr2	151494266	151494618	NEB
chr2	151494967	151496262	NEB
chr2	151496382	151496926	NEB
chr2	151497046	151497612	NEB
chr2	151497732	151498181	NEB
chr2	151498365	151498442	NEB
chr2	151498562	151499284	NEB
chr2	151499404	151500564	NEB
chr2	151500907	151501376	NEB
chr2	151501496	151502081	NEB
chr2	151502425	151502778	NEB
chr2	151502898	151503334	NEB
chr2	151503454	151505464	NEB
chr2	151505584	151506152	NEB
chr2	151506272	151506900	NEB
chr2	151507020	151507996	NEB
chr2	151508116	151509533	NEB
chr2	151510357	151510478	NEB
chr2	151510713	151512015	NEB
chr2	151512604	151512724	NEB
chr2	151512844	151513576	NEB
chr2	151513696	151514312	NEB
chr2	151514432	151514812	NEB
chr2	151514932	151515398	NEB
chr2	151515513	151516450	NEB
chr2	151516570	151517616	NEB
chr2	151517838	151518310	NEB
chr2	151518430	151518956	NEB
chr2	151519076	151519196	NEB
chr2	151519411	151519532	NEB
chr2	151519772	151520606	NEB
chr2	151520844	151524302	NEB
chr2	151524422	151524505	NEB
chr2	151524917	151525158	NEB
chr2	151525278	151525952	NEB
chr2	151526072	151526150	NEB
chr2	151526270	151526910	NEB
chr2	151527030	151527472	NEB
chr2	151527592	151528283	NEB
chr2	151528388	151529202	NEB
chr2	151529322	151529560	NEB
chr2	151529796	151530987	NEB
chr2	151531107	151531335	NEB
chr2	151531664	151531784	NEB
chr2	151531904	151532140	NEB
chr2	151532253	151533434	NEB
chr2	151533554	151534206	NEB
chr2	151534326	151535682	NEB
chr2	151535802	151535922	NEB
chr2	151536162	151537124	NEB
chr2	151537244	151537864	NEB
chr2	151537984	151538132	NEB
chr2	151538252	151540336	NEB
chr2	151540456	151540688	NEB
chr2	151540808	151541438	NEB
chr2	151541558	151543600	NEB
chr2	151543720	151545282	NEB
chr2	151545642	151545882	NEB
chr2	151546002	151546334	NEB
chr2	151546454	151546575	NEB
chr2	151546816	151547420	NEB
chr2	151547540	151547626	NEB
chr2	151547746	151548301	NEB
chr2	151548421	151549628	NEB
chr2	151549748	151549983	NEB
chr2	151550329	151550680	NEB
chr2	151551260	151551731	NEB
chr2	151551851	151552664	NEB
chr2	151552784	151553390	NEB
chr2	151553510	151553827	NEB
chr2	151554025	151554254	NEB
chr2	151554584	151554704	NEB
chr2	151555047	151556580	NEB
chr2	151559991	151560585	NEB
chr2	151560705	151560996	NEB
chr2	151561116	151561200	NEB
chr2	151561320	151562102	NEB
chr2	151562222	151562610	NEB
chr2	151562808	151562928	NEB
chr2	151563256	151563602	NEB
chr2	151563722	151563816	NEB
chr2	151564044	151564164	NEB
chr2	151564479	151565036	NEB
chr2	151565156	151565492	NEB
chr2	151565612	151565708	NEB
chr2	151565828	151567167	NEB
chr2	151567479	151568064	NEB
chr2	151568184	151568306	NEB
chr2	151568426	151568606	NEB
chr2	151568726	151569260	NEB
chr2	151569380	151570080	NEB
chr2	151570392	151570488	NEB
chr2	151570608	151570845	NEB
chr2	151571314	151572025	NEB
chr2	151572376	151572497	NEB
chr2	151572848	151573913	NEB
chr2	151574265	151574740	NEB
chr2	151575092	151575686	NEB
chr2	151575806	151576150	NEB
chr2	151576354	151576474	NEB
chr2	151576831	151577548	NEB
chr2	151577905	151578383	NEB
chr2	151579098	151579337	NEB
chr2	151579649	151579991	NEB
chr2	151580325	151580790	NEB
chr2	151580910	151581474	NEB
chr2	151581594	151582463	NEB
chr2	151582667	151583454	NEB
chr2	151583766	151583999	NEB
chr2	151584226	151584688	NEB
chr2	151585028	151585500	NEB
chr2	151585620	151586396	NEB
chr2	151586516	151586636	NEB
chr2	151586716	151586836	NEB
chr2	151587042	151587373	NEB
chr2	151588152	151588500	NEB
chr2	151588613	151589081	NEB
chr2	151589653	151589888	NEB
chr2	151590200	151590542	NEB
chr2	151590876	151591341	NEB
chr2	151591461	151592026	NEB
chr2	151592146	151593015	NEB
chr2	151593219	151594006	NEB
chr2	151594318	151594551	NEB
chr2	151594778	151595241	NEB
chr2	151595581	151596053	NEB
chr2	151596173	151596950	NEB
chr2	151597070	151597190	NEB
chr2	151597270	151597390	NEB
chr2	151597596	151597926	NEB
chr2	151598705	151599053	NEB
chr2	151599166	151599634	NEB
chr2	151600206	151600441	NEB
chr2	151600753	151601095	NEB
chr2	151601429	151601894	NEB
chr2	151602014	151602578	NEB
chr2	151602698	151603568	NEB
chr2	151603772	151604559	NEB
chr2	151604871	151605104	NEB
chr2	151605329	151605790	NEB
chr2	151606128	151606599	NEB
chr2	151606719	151607496	NEB
chr2	151607616	151607736	NEB
chr2	151607816	151607936	NEB
chr2	151608142	151608472	NEB
chr2	151609236	151609808	NEB
chr2	151610120	151610509	NEB
chr2	151610629	151610754	NEB
chr2	151610874	151612185	NEB
chr2	151612389	151613568	NEB
chr2	151613920	151614275	NEB
chr2	151614587	151615995	NEB
chr2	151616115	151616453	NEB
chr2	151616672	151617356	NEB
chr2	151617476	151617817	NEB
chr2	151618041	151618274	NEB
chr2	151618478	151619450	NEB
chr2	151619762	151620340	NEB
chr2	151620445	151620912	NEB
chr2	151621032	151621978	NEB
chr2	151622568	151625526	NEB
chr2	151625646	151626095	NEB
chr2	151626423	151626544	NEB
chr2	151626769	151627001	NEB
chr2	151627205	151627522	NEB
chr2	151627834	151628515	NEB
chr2	151628956	151629532	NEB
chr2	151629652	151630706	NEB
chr2	151630826	151631142	NEB
chr2	151631346	151632387	NEB
chr2	151632726	151633653	NEB
chr2	151633965	151634320	NEB
chr2	151634675	151635508	NEB
chr2	151635742	151636220	NEB
chr2	151636340	151636460	NEB
chr2	151636808	151639272	NEB
chr2	151639392	151639856	NEB
chr2	151640060	151640354	NEB
chr2	151640666	151641261	NEB
chr2	151641615	151641854	NEB
chr2	151642090	151642567	NEB
chr2	151642687	151642756	NEB
chr2	151642876	151643149	NEB
chr2	151643353	151643817	NEB
chr2	151644129	151644461	NEB
chr2	151644581	151644808	NEB
chr2	151645021	151645694	NEB
chr2	151645814	151646122	NEB
chr2	151646242	151646719	NEB
chr2	151646956	151647076	NEB
chr2	151647434	151648030	NEB
chr2	151648148	151648625	NEB
chr2	151648743	151650175	NEB
chr2	151650379	151650573	NEB
chr2	151651123	151652196	NEB
chr2	151652553	151653985	NEB
chr2	151654105	151654799	NEB
chr2	151655026	151655262	NEB
chr2	151655382	151655816	NEB
chr2	151656023	151656152	NEB
chr2	151656464	151657976	NEB
chr2	151658096	151659056	NEB
chr2	151659176	151659296	NEB
chr2	151659648	151660715	NEB
chr2	151660830	151662134	NEB
chr2	151662341	151663547	NEB
chr2	151663859	151664494	NEB
chr2	151664614	151664750	NEB
chr2	151664870	151665332	NEB
chr2	151665539	151666089	NEB
chr2	151666401	151666750	NEB
chr2	151666864	151667565	NEB
chr2	151667917	151669018	NEB
chr2	151669138	151671022	NEB
chr2	151671229	151672368	NEB
chr2	151672680	151673754	NEB
chr2	151673992	151674470	NEB
chr2	151674590	151675278	NEB
chr2	151675398	151677564	NEB
chr2	151677771	151677875	NEB
chr2	151678187	151679714	NEB
chr2	151679834	151679910	NEB
chr2	151680030	151680718	NEB
chr2	151680838	151681974	NEB
chr2	151682195	151682655	NEB
chr2	151682775	151683599	NEB
chr2	151683949	151684186	NEB
chr2	151684303	151684777	NEB
chr2	151684975	151685368	NEB
chr2	151685488	151687415	NEB
chr2	151687535	151687619	NEB
chr2	151687739	151688284	NEB
chr2	151688404	151688637	NEB
chr2	151688864	151689212	NEB
chr2	151689554	151690716	NEB
chr2	151690836	151691856	NEB
chr2	151691976	151692052	NEB
chr2	151692172	151692251	NEB
chr2	151692371	151692715	NEB
chr2	151692940	151693172	NEB
chr2	151693741	151694319	NEB
chr2	151694439	151694515	NEB
chr2	151694635	151695570	NEB
chr2	151695690	151696626	NEB
chr2	151696746	151697140	NEB
chr2	151697260	151697343	NEB
chr2	151697463	151697536	NEB
chr2	151697656	151697776	NEB
chr2	151698135	151698255	NEB
chr2	151698375	151698495	NEB
chr2	151704842	151705441	NEB
chr2	151706039	151706878	NEB
chr2	151706998	151709649	NEB
chr2	151709769	151710426	NEB
chr2	151710546	151714451	NEB
chr2	151714566	151715514	NEB
chr2	151715749	151716105	NEB
chr2	151716458	151717408	NEB
chr2	151717528	151717887	NEB
chr2	151718124	151719557	NEB
chr2	151719914	151722539	NEB
chr2	151722896	151723374	NEB
chr2	151723494	151724252	NEB
chr2	151724372	151724848	NEB
chr2	151724968	151725446	NEB
chr2	151725566	151726746	NEB
chr2	151727098	151727690	NEB
chr2	151727906	151729575	NEB
chr2	151729695	151733078	NEB
chr2	151733198	151734376	NEB
chr2	162267073	162267199	IFIH1
chr2	162267379	162267464	IFIH1
chr2	162267584	162268086	IFIH1
chr2	162268277	162268636	IFIH1
chr2	162268875	162271268	IFIH1
chr2	162271626	162272225	IFIH1
chr2	162272387	162273794	IFIH1
chr2	162273944	162276328	IFIH1
chr2	162276946	162277414	IFIH1
chr2	162277693	162278204	IFIH1
chr2	162278328	162279994	IFIH1
chr2	162280114	162281327	IFIH1
chr2	162281545	162282248	IFIH1
chr2	162282576	162288134	IFIH1
chr2	162288355	162293556	IFIH1
chr2	162293676	162303121	IFIH1
chr2	162303360	162303480	IFIH1
chr2	162303719	162304197	IFIH1
chr2	162304556	162305273	IFIH1
chr2	162305632	162306708	IFIH1
chr2	162306855	162308051	IFIH1
chr2	162308649	162310682	IFIH1
chr2	162310933	162314394	IFIH1
chr2	162314751	162317138	IFIH1
chr2	162317257	162317854	IFIH1
chr2	162318307	162318684	IFIH1
chr2	165239413	165243366	SCN2A
chr2	165243605	165243965	SCN2A
chr2	165244324	165245163	SCN2A
chr2	165245522	165256063	SCN2A
chr2	165256302	165257380	SCN2A
chr2	165258937	165259057	SCN2A
chr2	165261213	165262171	SCN2A
chr2	165263968	165264088	SCN2A
chr2	165265525	165265765	SCN2A
chr2	165266004	165266723	SCN2A
chr2	165266842	165267322	SCN2A
chr2	165269238	165275706	SCN2A
chr2	165276065	165276904	SCN2A
chr2	165277024	165278222	SCN2A
chr2	165279060	165279779	SCN2A
chr2	165280138	165280977	SCN2A
chr2	165281216	165282534	SCN2A
chr2	165282653	165284091	SCN2A
chr2	165284450	165287085	SCN2A
chr2	165287205	165287325	SCN2A
chr2	165287444	165290080	SCN2A
chr2	165290439	165291038	SCN2A
chr2	165291757	165292356	SCN2A
chr2	165292595	165293314	SCN2A
chr2	165293673	165293793	SCN2A
chr2	165293913	165293966	SCN2A
chr2	165294180	165295722	SCN2A
chr2	165296090	165297016	SCN2A
chr2	165297136	165303315	SCN2A
chr2	165303552	165304147	SCN2A
chr2	165304384	165307832	SCN2A
chr2	165307952	165308665	SCN2A
chr2	165308794	165309150	SCN2A
chr2	165309270	165309337	SCN2A
chr2	165309457	165310322	SCN2A
chr2	165310595	165311932	SCN2A
chr2	165312116	165313619	SCN2A
chr2	165313761	165313901	SCN2A
chr2	165314108	165315470	SCN2A
chr2	165315758	165317293	SCN2A
chr2	165317407	165317882	SCN2A
chr2	165317996	165319060	SCN2A
chr2	165319411	165319532	SCN2A
chr2	165321871	165323155	SCN2A
chr2	165323500	165326851	SCN2A
chr2	165326984	165327118	SCN2A
chr2	165327238	165328365	SCN2A
chr2	165328485	165331329	SCN2A
chr2	165331568	165333475	SCN2A
chr2	165333592	165333833	SCN2A
chr2	165333952	165334905	SCN2A
chr2	165335142	165335263	SCN2A
chr2	165335381	165335620	SCN2A
chr2	165335738	165336335	SCN2A
chr2	165336574	165337885	SCN2A
chr2	165338600	165338838	SCN2A
chr2	165339314	165341102	SCN2A
chr2	165341340	165342295	SCN2A
chr2	165342469	165344318	SCN2A
chr2	165344911	165345382	SCN2A
chr2	165347616	165348090	SCN2A
chr2	165348324	165348560	SCN2A
chr2	165348677	165349858	SCN2A
chr2	165349978	165350054	SCN2A
chr2	165350174	165350411	SCN2A
chr2	165350763	165353481	SCN2A
chr2	165353598	165353718	SCN2A
chr2	165353832	165354191	SCN2A
chr2	165354671	165355727	SCN2A
chr2	165356074	165357716	SCN2A
chr2	165357836	165365142	SCN2A
chr2	165365263	165366412	SCN2A
chr2	165366750	165367216	SCN2A
chr2	165367371	165367970	SCN2A
chr2	165368449	165368928	SCN2A
chr2	165369167	165370125	SCN2A
chr2	165370299	165373224	SCN2A
chr2	165373347	165374684	SCN2A
chr2	165374966	165375086	SCN2A
chr2	165375555	165375792	SCN2A
chr2	165376380	165377563	SCN2A
chr2	165377683	165380591	SCN2A
chr2	165380729	165381084	SCN2A
chr2	165381204	165381324	SCN2A
chr2	165381437	165386155	SCN2A
chr2	165386507	165386745	SCN2A
chr2	165387016	165388628	SCN2A
chr2	165389951	165390041	SCN2A
chr2	165390161	165390200	SCN2A
chr2	165390418	165390454	SCN2A
chr2	165390638	165390758	SCN2A
chr2	165390878	165391000	SCN2A
chr2	165391316	165391370	SCN2A
chr2	165391490	165391565	SCN2A
chr2	165391685	165391802	SCN2A
chr2	165391922	165392130	SCN2A
chr2	165985812	165989215	SCN1A
chr2	165989510	165989702	SCN1A
chr2	165989822	165989853	SCN1A
chr2	165989973	165990048	SCN1A
chr2	165990168	165990256	SCN1A
chr2	165990376	165990399	SCN1A
chr2	165990628	165990679	SCN1A
chr2	165991147	165991244	SCN1A
chr2	165992422	165994066	SCN1A
chr2	165994416	165995912	SCN1A
chr2	165996124	165998037	SCN1A
chr2	165998175	165999044	SCN1A
chr2	165999164	165999689	SCN1A
chr2	165999809	166001196	SCN1A
chr2	166001310	166001892	SCN1A
chr2	166001999	166002471	SCN1A
chr2	166002753	166007201	SCN1A
chr2	166007321	166009718	SCN1A
chr2	166009841	166012108	SCN1A
chr2	166012282	166013743	SCN1A
chr2	166013898	166014693	SCN1A
chr2	166014804	166015606	SCN1A
chr2	166015727	166019911	SCN1A
chr2	166020149	166022062	SCN1A
chr2	166022181	166023736	SCN1A
chr2	166024213	166024692	SCN1A
chr2	166024931	166026604	SCN1A
chr2	166026963	166027561	SCN1A
chr2	166027680	166033417	SCN1A
chr2	166033536	166034613	SCN1A
chr2	166034732	166036047	SCN1A
chr2	166036530	166037662	SCN1A
chr2	166038132	166038368	SCN1A
chr2	166038599	166039422	SCN1A
chr2	166039596	166039946	SCN1A
chr2	166040177	166041230	SCN1A
chr2	166041469	166042291	SCN1A
chr2	166042424	166043668	SCN1A
chr2	166044049	166045042	SCN1A
chr2	166045327	166046769	SCN1A
chr2	166046976	166047626	SCN1A
chr2	166047768	166048131	SCN1A
chr2	166048736	166048857	SCN1A
chr2	166048977	166050536	SCN1A
chr2	166050776	166051256	SCN1A
chr2	166051376	166051496	SCN1A
chr2	166051988	166052837	SCN1A
chr2	166052957	166053024	SCN1A
chr2	166053144	166054637	SCN1A
chr2	166054766	166056395	SCN1A
chr2	166056515	166058508	SCN1A
chr2	166058688	166060597	SCN1A
chr2	166060835	166061432	SCN1A
chr2	166061669	166071568	SCN1A
chr2	166071925	166072761	SCN1A
chr2	166073118	166073357	SCN1A
chr2	166073621	166076617	SCN1A
chr2	166076736	166077096	SCN1A
chr2	166078174	166086562	SCN1A
chr2	166086682	166087041	SCN1A
chr2	166087520	166087640	SCN1A
chr2	166087760	166088958	SCN1A
chr2	166089318	166090037	SCN1A
chr2	166090276	166092553	SCN1A
chr2	166092673	166093392	SCN1A
chr2	166093631	166096267	SCN1A
chr2	166096627	166096986	SCN1A
chr2	166097346	166097585	SCN1A
chr2	166097825	166098065	SCN1A
chr2	166101539	166101659	SCN1A
chr2	166102857	166103217	SCN1A
chr2	166103456	166104415	SCN1A
chr2	166104775	166105853	SCN1A
chr2	166106212	166108010	SCN1A
chr2	166108369	166108489	SCN1A
chr2	166108609	166109448	SCN1A
chr2	166109687	166109807	SCN1A
chr2	166110286	166110406	SCN1A
chr2	166112563	166115079	SCN1A
chr2	166115439	166117715	SCN1A
chr2	166117955	166118314	SCN1A
chr2	166118434	166118914	SCN1A
chr2	166119153	166120591	SCN1A
chr2	166120950	166122029	SCN1A
chr2	166122149	166124186	SCN1A
chr2	166124545	166128020	SCN1A
chr2	169509701	169509778	KLHL41
chr2	169510888	169511244	KLHL41
chr2	169511362	169514573	KLHL41
chr2	169514731	169514847	KLHL41
chr2	169515325	169516757	KLHL41
chr2	169516995	169517354	KLHL41
chr2	169517592	169518189	KLHL41
chr2	169518375	169518730	KLHL41
chr2	169518965	169519676	KLHL41
chr2	169519911	169520031	KLHL41
chr2	169520739	169520860	KLHL41
chr2	169521007	169521359	KLHL41
chr2	169521707	169522649	KLHL41
chr2	169523114	169524408	KLHL41
chr2	169524756	169525580	KLHL41
chr2	169525700	169526258	KLHL41
chr2	174747591	174747624	CHRNA1
chr2	174747849	174747948	CHRNA1
chr2	174748068	174748123	CHRNA1
chr2	174748255	174748579	CHRNA1
chr2	174748819	174749945	CHRNA1
chr2	174750169	174750289	CHRNA1
chr2	174750513	174751563	CHRNA1
chr2	174752607	174753426	CHRNA1
chr2	174753740	174754218	CHRNA1
chr2	174754414	174754880	CHRNA1
chr2	174755224	174755465	CHRNA1
chr2	174756040	174757327	CHRNA1
chr2	174757440	174757560	CHRNA1
chr2	174757680	174757922	CHRNA1
chr2	174758042	174758162	CHRNA1
chr2	174758604	174758835	CHRNA1
chr2	174758945	174759066	CHRNA1
chr2	174759172	174759292	CHRNA1
chr2	174759412	174759487	CHRNA1
chr2	174759725	174760078	CHRNA1
chr2	174760782	174761372	CHRNA1
chr2	174761605	174764312	CHRNA1
chr2	174764432	174764472	CHRNA1
chr2	178525989	178525995	TTN
chr2	178526115	178526340	TTN
chr2	178526568	178526674	TTN
chr2	178527307	178527445	TTN
chr2	178527748	178528273	TTN
chr2	178528427	178528527	TTN
chr2	178529219	178529959	TTN
chr2	178530116	178530240	TTN
chr2	178535849	178535981	TTN
chr2	178536575	178536937	TTN
chr2	178537243	178537341	TTN
chr2	178537917	178538539	TTN
chr2	178538839	178538945	TTN
chr2	178539251	178539381	TTN
chr2	178539966	178540067	TTN
chr2	178540370	178540490	TTN
chr2	178540821	178541281	TTN
chr2	178541584	178541709	TTN
chr2	178541829	178541954	TTN
chr2	178542074	178542263	TTN
chr2	178542563	178542661	TTN
chr2	178542949	178543068	TTN
chr2	178543662	178543833	TTN
chr2	178544115	178544200	TTN
chr2	178544506	178545387	TTN
chr2	178545693	178545819	TTN
chr2	178546116	178546211	TTN
chr2	178546502	178546599	TTN
chr2	178546905	178547002	TTN
chr2	178547305	178547406	TTN
chr2	178549473	178549569	TTN
chr2	178549869	178549985	TTN
chr2	178550273	178550966	TTN
chr2	178551260	178551629	TTN
chr2	178553396	178553501	TTN
chr2	178553807	178553913	TTN
chr2	178554216	178554452	TTN
chr2	178554752	178554864	TTN
chr2	178555152	178556172	TTN
chr2	178556501	178556847	TTN
chr2	178557144	178557252	TTN
chr2	178557555	178557647	TTN
chr2	178558235	178558340	TTN
chr2	178558637	178558958	TTN
chr2	178559078	178559310	TTN
chr2	178576416	178576528	TTN
chr2	178576831	178576922	TTN
chr2	178577510	178577601	TTN
chr2	178577898	178577987	TTN
chr2	178578185	178578602	TTN
chr2	178578722	178578805	TTN
chr2	178579393	178579560	TTN
chr2	178579848	178579938	TTN
chr2	178580229	178580321	TTN
chr2	178580609	178581498	TTN
chr2	178581804	178581905	TTN
chr2	178582208	178582295	TTN
chr2	178582592	178582939	TTN
chr2	178583227	178583606	TTN
chr2	178583906	178584275	TTN
chr2	178584578	178584668	TTN
chr2	178584968	178585071	TTN
chr2	178585347	178585467	TTN
chr2	178586268	178586504	TTN
chr2	178586807	178587117	TTN
chr2	178587417	178587515	TTN
chr2	178587800	178587898	TTN
chr2	178588219	178588537	TTN
chr2	178591504	178591598	TTN
chr2	178591892	178591977	TTN
chr2	178592277	178592378	TTN
chr2	178592660	178592774	TTN
chr2	178593083	178593172	TTN
chr2	178593475	178593567	TTN
chr2	178593867	178593960	TTN
chr2	178594242	178594343	TTN
chr2	178594646	178595069	TTN
chr2	178595280	178595506	TTN
chr2	178595809	178595929	TTN
chr2	178596267	178597537	TTN
chr2	178597819	178597907	TTN
chr2	178598058	178598505	TTN
chr2	178598654	178598747	TTN
chr2	178599062	178599145	TTN
chr2	178599445	178599553	TTN
chr2	178599850	178600853	TTN
chr2	178601171	178601264	TTN
chr2	178601564	178601657	TTN
chr2	178601787	178601838	TTN
chr2	178601958	178602001	TTN
chr2	178602150	178602281	TTN
chr2	178602590	178603875	TTN
chr2	178604305	178604508	TTN
chr2	178604628	178604707	TTN
chr2	178604898	178604986	TTN
chr2	178605295	178605413	TTN
chr2	178605713	178607020	TTN
chr2	178607314	178607400	TTN
chr2	178607685	178607784	TTN
chr2	178608081	178608177	TTN
chr2	178608477	178608605	TTN
chr2	178608908	178609207	TTN
chr2	178609570	178609683	TTN
chr2	178609986	178610089	TTN
chr2	178610389	178610992	TTN
chr2	178611271	178611371	TTN
chr2	178611677	178611757	TTN
chr2	178611954	178612049	TTN
chr2	178612169	178612276	TTN
chr2	178612576	178612772	TTN
chr2	178613072	178613158	TTN
chr2	178613278	178613750	TTN
chr2	178613937	178614051	TTN
chr2	178614348	178614465	TTN
chr2	178614753	178614846	TTN
chr2	178614968	178615306	TTN
chr2	178615484	178615640	TTN
chr2	178615788	178616478	TTN
chr2	178616630	178616728	TTN
chr2	178617013	178617116	TTN
chr2	178617236	178617324	TTN
chr2	178617512	178617778	TTN
chr2	178618081	178618188	TTN
chr2	178618491	178618583	TTN
chr2	178618853	178619620	TTN
chr2	178619887	178619987	TTN
chr2	178620112	178620216	TTN
chr2	178620625	178620714	TTN
chr2	178620993	178621101	TTN
chr2	178621368	178621474	TTN
chr2	178621741	178621839	TTN
chr2	178622008	178622658	TTN
chr2	178622778	178624464	TTN
chr2	178624731	178625272	TTN
chr2	178625396	178625516	TTN
chr2	178625868	178629300	TTN
chr2	178629443	178630240	TTN
chr2	178630367	178630803	TTN
chr2	178630943	178631033	TTN
chr2	178631300	178632146	TTN
chr2	178632413	178632525	TTN
chr2	178632792	178632917	TTN
chr2	178633044	178633186	TTN
chr2	178633326	178633412	TTN
chr2	178633676	178633816	TTN
chr2	178634083	178634365	TTN
chr2	178634629	178634722	TTN
chr2	178634849	178635164	TTN
chr2	178635304	178635439	TTN
chr2	178635715	178635962	TTN
chr2	178636241	178636397	TTN
chr2	178636799	178637334	TTN
chr2	178637454	178638274	TTN
chr2	178638390	178638743	TTN
chr2	178638859	178639096	TTN
chr2	178639328	178639683	TTN
chr2	178639898	178640018	TTN
chr2	178640138	178640525	TTN
chr2	178640645	178641218	TTN
chr2	178641338	178642216	TTN
chr2	178642336	178644522	TTN
chr2	178644642	178645914	TTN
chr2	178646034	178646462	TTN
chr2	178646582	178647044	TTN
chr2	178647164	178647362	TTN
chr2	178647482	178648412	TTN
chr2	178648756	178649229	TTN
chr2	178649349	178649532	TTN
chr2	178649652	178649795	TTN
chr2	178649915	178650157	TTN
chr2	178650277	178650732	TTN
chr2	178650852	178651221	TTN
chr2	178651341	178651434	TTN
chr2	178651554	178651647	TTN
chr2	178651767	178651865	TTN
chr2	178651985	178652077	TTN
chr2	178652197	178652245	TTN
chr2	178652365	178652439	TTN
chr2	178652559	178652634	TTN
chr2	178652754	178652829	TTN
chr2	178652949	178653022	TTN
chr2	178653142	178653219	TTN
chr2	178653339	178653406	TTN
chr2	178653526	178653600	TTN
chr2	178653720	178653796	TTN
chr2	178653916	178653993	TTN
chr2	178654113	178654189	TTN
chr2	178654309	178654429	TTN
chr2	178654549	178654726	TTN
chr2	178654846	178654893	TTN
chr2	178657599	178657666	TTN
chr2	178657786	178657860	TTN
chr2	178657980	178658056	TTN
chr2	178658176	178658253	TTN
chr2	178658373	178658449	TTN
chr2	178658569	178658689	TTN
chr2	178658809	178658986	TTN
chr2	178659106	178659153	TTN
chr2	178661860	178661928	TTN
chr2	178662048	178662122	TTN
chr2	178662242	178662318	TTN
chr2	178662438	178662514	TTN
chr2	178662634	178662710	TTN
chr2	178662830	178662950	TTN
chr2	178663070	178663247	TTN
chr2	178663367	178663414	TTN
chr2	178663534	178663608	TTN
chr2	178663728	178663800	TTN
chr2	178663920	178663996	TTN
chr2	178664116	178664438	TTN
chr2	178664558	178664635	TTN
chr2	178664755	178664828	TTN
chr2	178664948	178665358	TTN
chr2	178665478	178665689	TTN
chr2	178665809	178666802	TTN
chr2	178666922	178667217	TTN
chr2	178667337	178667423	TTN
chr2	178667543	178667619	TTN
chr2	178667739	178668431	TTN
chr2	178668769	178669350	TTN
chr2	178669470	178669573	TTN
chr2	178669693	178670196	TTN
chr2	178670316	178671070	TTN
chr2	178671190	178671970	TTN
chr2	178672267	178672384	TTN
chr2	178672504	178672608	TTN
chr2	178672728	178673611	TTN
chr2	178673731	178674301	TTN
chr2	178674421	178675016	TTN
chr2	178675136	178675652	TTN
chr2	178675772	178675898	TTN
chr2	178676018	178677184	TTN
chr2	178677304	178677620	TTN
chr2	178677917	178678106	TTN
chr2	178678226	178678395	TTN
chr2	178678515	178678728	TTN
chr2	178678848	178679317	TTN
chr2	178679437	178679580	TTN
chr2	178679700	178679893	TTN
chr2	178680055	178680232	TTN
chr2	178680352	178681064	TTN
chr2	178681184	178681352	TTN
chr2	178681472	178681639	TTN
chr2	178681759	178682696	TTN
chr2	178682903	178683190	TTN
chr2	178683310	178683980	TTN
chr2	178684100	178684311	TTN
chr2	178684431	178684647	TTN
chr2	178684767	178684887	TTN
chr2	178685007	178685231	TTN
chr2	178685351	178685498	TTN
chr2	178685618	178686092	TTN
chr2	178686683	178688107	TTN
chr2	178688227	178688667	TTN
chr2	178688787	178689034	TTN
chr2	178689154	178689271	TTN
chr2	178689391	178689494	TTN
chr2	178689614	178689794	TTN
chr2	178689914	178691997	TTN
chr2	178692117	178692478	TTN
chr2	178692598	178693588	TTN
chr2	178693708	178693904	TTN
chr2	178694024	178694577	TTN
chr2	178694697	178694807	TTN
chr2	178694927	178695318	TTN
chr2	178695438	178695864	TTN
chr2	178696269	178697084	TTN
chr2	178697204	178697897	TTN
chr2	178698582	178698818	TTN
chr2	178698938	178699419	TTN
chr2	178700019	178701101	TTN
chr2	178701221	178701497	TTN
chr2	178701617	178701992	TTN
chr2	178702112	178702146	TTN
chr2	178702266	178702453	TTN
chr2	178702663	178704146	TTN
chr2	178704407	178704509	TTN
chr2	178704777	178704861	TTN
chr2	178704981	178705173	TTN
chr2	178705357	178706225	TTN
chr2	178706333	178706453	TTN
chr2	178706739	178706848	TTN
chr2	178706968	178707525	TTN
chr2	178707813	178709565	TTN
chr2	178709856	178710188	TTN
chr2	178710514	178710634	TTN
chr2	178710922	178711061	TTN
chr2	178711349	178711943	TTN
chr2	178712222	178712314	TTN
chr2	178712593	178712696	TTN
chr2	178712975	178713084	TTN
chr2	178713372	178713896	TTN
chr2	178714175	178714291	TTN
chr2	178714573	178714985	TTN
chr2	178715264	178715492	TTN
chr2	178715774	178717094	TTN
chr2	178717382	178717522	TTN
chr2	178717810	178717942	TTN
chr2	178718221	178718321	TTN
chr2	178718600	178718694	TTN
chr2	178718973	178719163	TTN
chr2	178719451	178719553	TTN
chr2	178719832	178719982	TTN
chr2	178720264	178720384	TTN
chr2	178720663	178720920	TTN
chr2	178721202	178721846	TTN
chr2	178722134	178722258	TTN
chr2	178722546	178722658	TTN
chr2	178722937	178723045	TTN
chr2	178723324	178723417	TTN
chr2	178723696	178723855	TTN
chr2	178724143	178724259	TTN
chr2	178724538	178725367	TTN
chr2	178725649	178725767	TTN
chr2	178726046	178727089	TTN
chr2	178727371	178727584	TTN
chr2	178727863	178728109	TTN
chr2	178728397	178728499	TTN
chr2	178728778	178728890	TTN
chr2	178729169	178729287	TTN
chr2	178729566	178729663	TTN
chr2	178729945	178730092	TTN
chr2	178730371	178730504	TTN
chr2	178730792	178730924	TTN
chr2	178731203	178731304	TTN
chr2	178731583	178731692	TTN
chr2	178731971	178732065	TTN
chr2	178732347	178732439	TTN
chr2	178732718	178732833	TTN
chr2	178733121	178733238	TTN
chr2	178733517	178733613	TTN
chr2	178733892	178734327	TTN
chr2	178734606	178734706	TTN
chr2	178734988	178735510	TTN
chr2	178736074	178737018	TTN
chr2	178737135	178737255	TTN
chr2	178737606	178738081	TTN
chr2	178738360	178739140	TTN
chr2	178741921	178745260	TTN
chr2	178745380	178745584	TTN
chr2	178752039	178753092	TTN
chr2	178753212	178753845	TTN
chr2	178754009	178755404	TTN
chr2	178755748	178756221	TTN
chr2	178756797	178757541	TTN
chr2	178757916	178758983	TTN
chr2	178759172	178760244	TTN
chr2	178760482	178764176	TTN
chr2	178764302	178764526	TTN
chr2	178764811	178766380	TTN
chr2	178766612	178767758	TTN
chr2	178767924	178768013	TTN
chr2	178768247	178768459	TTN
chr2	178768551	178768672	TTN
chr2	178768933	178769250	TTN
chr2	178769558	178769678	TTN
chr2	178769939	178770059	TTN
chr2	178770320	178770411	TTN
chr2	178770675	178771210	TTN
chr2	178771471	178773108	TTN
chr2	178773369	178773461	TTN
chr2	178773725	178773837	TTN
chr2	178774110	178774206	TTN
chr2	178774473	178774593	TTN
chr2	178774691	178774920	TTN
chr2	178775202	178775355	TTN
chr2	178777049	178777148	TTN
chr2	178777317	178777419	TTN
chr2	178777584	178777703	TTN
chr2	178777975	178778873	TTN
chr2	178779118	178779228	TTN
chr2	178779462	178779999	TTN
chr2	178780205	178781120	TTN
chr2	178781263	178782211	TTN
chr2	178782427	178782510	TTN
chr2	178782630	178782805	TTN
chr2	178783064	178783692	TTN
chr2	178783812	178784069	TTN
chr2	178784351	178785619	TTN
chr2	178785742	178785847	TTN
chr2	178786141	178789359	TTN
chr2	178789497	178789977	TTN
chr2	178790115	178790707	TTN
chr2	178790845	178792071	TTN
chr2	178792197	178793403	TTN
chr2	178793822	178794398	TTN
chr2	178794551	178794921	TTN
chr2	178795252	178799133	TTN
chr2	178799248	178799486	TTN
chr2	178799731	178799807	TTN
chr2	178799927	178800394	TTN
chr2	178800682	178802137	TTN
chr2	178802341	178804536	TTN
chr2	178804656	178805005	TTN
chr2	178805350	178807216	TTN
chr2	178807336	178807358	TTN
chr2	196833003	196837417	PGAP1
chr2	196837654	196838728	PGAP1
chr2	196839086	196841233	PGAP1
chr2	196841372	196841492	PGAP1
chr2	196841815	196842712	PGAP1
chr2	196842832	196843651	PGAP1
chr2	196843766	196843887	PGAP1
chr2	196844075	196844488	PGAP1
chr2	196844608	196844728	PGAP1
chr2	196844835	196845881	PGAP1
chr2	196846017	196847002	PGAP1
chr2	196847200	196847932	PGAP1
chr2	196848052	196848292	PGAP1
chr2	196848412	196848532	PGAP1
chr2	196849012	196849252	PGAP1
chr2	196849612	196850692	PGAP1
chr2	196850812	196851052	PGAP1
chr2	196851172	196853932	PGAP1
chr2	196854172	196854772	PGAP1
chr2	196855372	196855972	PGAP1
chr2	196856332	196856933	PGAP1
chr2	196857293	196858133	PGAP1
chr2	196860533	196860893	PGAP1
chr2	196864373	196864973	PGAP1
chr2	196865093	196865805	PGAP1
chr2	196867580	196868056	PGAP1
chr2	196868171	196869358	PGAP1
chr2	196869593	196870306	PGAP1
chr2	196870541	196870900	PGAP1
chr2	196871020	196872434	PGAP1
chr2	196872554	196872932	PGAP1
chr2	196873052	196873493	PGAP1
chr2	196873613	196873661	PGAP1
chr2	196873781	196874692	PGAP1
chr2	196875027	196875723	PGAP1
chr2	196875843	196878249	PGAP1
chr2	196878369	196879092	PGAP1
chr2	196879212	196879453	PGAP1
chr2	196879693	196880054	PGAP1
chr2	196880174	196880886	PGAP1
chr2	196883136	196885389	PGAP1
chr2	196885509	196885796	PGAP1
chr2	196885916	196886155	PGAP1
chr2	196886513	196886752	PGAP1
chr2	196886990	196887110	PGAP1
chr2	196887467	196889496	PGAP1
chr2	196890212	196890809	PGAP1
chr2	196890929	196892313	PGAP1
chr2	196892433	196893132	PGAP1
chr2	196893252	196894536	PGAP1
chr2	196894882	196896402	PGAP1
chr2	196896863	196897104	PGAP1
chr2	196897224	196897929	PGAP1
chr2	196898402	196899717	PGAP1
chr2	196900075	196900672	PGAP1
chr2	196900911	196901987	PGAP1
chr2	196902464	196902584	PGAP1
chr2	196902742	196903339	PGAP1
chr2	196903577	196904413	PGAP1
chr2	196904770	196905605	PGAP1
chr2	196911688	196912404	PGAP1
chr2	196912642	196912881	PGAP1
chr2	196913053	196914375	PGAP1
chr2	196914615	196914855	PGAP1
chr2	196914975	196916417	PGAP1
chr2	196916593	196917531	PGAP1
chr2	196917999	196919996	PGAP1
chr2	196920150	196922123	PGAP1
chr2	196922243	196922712	PGAP1
chr2	196922945	196923651	PGAP1
chr2	196923767	196926469	PGAP1
chr2	196926616	196926707	PGAP1
chr2	219434842	219434977	SPEG
chr2	219435365	219440095	SPEG
chr2	219440330	219440568	SPEG
chr2	219440803	219441516	SPEG
chr2	219441636	219442006	SPEG
chr2	219442126	219443068	SPEG
chr2	219443287	219443982	SPEG
chr2	219444102	219444637	SPEG
chr2	219444757	219444824	SPEG
chr2	219445161	219447973	SPEG
chr2	219449271	219451135	SPEG
chr2	219451279	219451624	SPEG
chr2	219451807	219454778	SPEG
chr2	219455132	219456678	SPEG
chr2	219456913	219457272	SPEG
chr2	219457627	219461430	SPEG
chr2	219461550	219461881	SPEG
chr2	219462057	219462282	SPEG
chr2	219462402	219462641	SPEG
chr2	219463238	219463477	SPEG
chr2	219463715	219463835	SPEG
chr2	219464073	219464432	SPEG
chr2	219464608	219465769	SPEG
chr2	219466120	219467173	SPEG
chr2	219467434	219468577	SPEG
chr2	219468736	219468858	SPEG
chr2	219469048	219469155	SPEG
chr2	219469379	219471867	SPEG
chr2	219471987	219472218	SPEG
chr2	219472338	219472889	SPEG
chr2	219473096	219473503	SPEG
chr2	219473627	219473727	SPEG
chr2	219473903	219474141	SPEG
chr2	219474495	219474851	SPEG
chr2	219475086	219476866	SPEG
chr2	219476986	219477276	SPEG
chr2	219477445	219477676	SPEG
chr2	219477796	219477904	SPEG
chr2	219478105	219479112	SPEG
chr2	219479232	219479761	SPEG
[truncated: 8,505 more rows]

## Sheet: ACMG_SF3.2_81_genes_intron
Chromosome	Start coordinate	End coordinate	Gene symbol
chr1	17018798	17018859	SDHB
chr1	17018979	17019687	SDHB
chr1	17019920	17020629	SDHB
chr1	17020742	17021100	SDHB
chr1	17021804	17022514	SDHB
chr1	17022730	17023963	SDHB
chr1	17024083	17025382	SDHB
chr1	17026090	17026327	SDHB
chr1	17026916	17027746	SDHB
chr1	17027866	17028599	SDHB
chr1	17028736	17029095	SDHB
chr1	17029573	17029693	SDHB
chr1	17030291	17030650	SDHB
chr1	17031128	17032205	SDHB
chr1	17032444	17033042	SDHB
chr1	17033162	17034119	SDHB
chr1	17034716	17035554	SDHB
chr1	17035912	17036271	SDHB
chr1	17036988	17037347	SDHB
chr1	17038303	17038901	SDHB
chr1	17039021	17039260	SDHB
chr1	17039618	17040456	SDHB
chr1	17041173	17041412	SDHB
chr1	17041651	17041890	SDHB
chr1	17042129	17042488	SDHB
chr1	17042847	17042967	SDHB
chr1	17043325	17043923	SDHB
chr1	17044042	17044282	SDHB
chr1	17044640	17044760	SDHB
chr1	17044888	17045095	SDHB
chr1	17045215	17045335	SDHB
chr1	17045692	17046647	SDHB
chr1	17047958	17048675	SDHB
chr1	17049986	17050345	SDHB
chr1	17050702	17051776	SDHB
chr1	17052133	17053923	SDHB
chr1	45329437	45329896	MUTYH
chr1	45330235	45330476	MUTYH
chr1	45330596	45330716	MUTYH
chr1	45331060	45331181	MUTYH
chr1	45331334	45331419	MUTYH
chr1	45331556	45331660	MUTYH
chr1	45331849	45331994	MUTYH
chr1	45332114	45332165	MUTYH
chr1	45332310	45332379	MUTYH
chr1	45332499	45332570	MUTYH
chr1	45332690	45332738	MUTYH
chr1	45332858	45332878	MUTYH
chr1	45332998	45333073	MUTYH
chr1	45333193	45333244	MUTYH
chr1	45333364	45333412	MUTYH
chr1	45333659	45334026	MUTYH
chr1	45334268	45334390	MUTYH
chr1	45334511	45335564	MUTYH
chr1	45335910	45336262	MUTYH
chr1	45336723	45336844	MUTYH
chr1	45336959	45337195	MUTYH
chr1	45337777	45338131	MUTYH
chr1	45338251	45338711	MUTYH
chr1	45339049	45339170	MUTYH
chr1	45339509	45340210	MUTYH
chr1	55039556	55039585	PCSK9
chr1	55040044	55041942	PCSK9
chr1	55042296	55042772	PCSK9
chr1	55043127	55043842	PCSK9
chr1	55044034	55045667	PCSK9
chr1	55046015	55046368	PCSK9
chr1	55046488	55046522	PCSK9
chr1	55046646	55048207	PCSK9
chr1	55048327	55051328	PCSK9
chr1	55051448	55052277	PCSK9
chr1	55052411	55052450	PCSK9
chr1	55052791	55054094	PCSK9
chr1	55054448	55054687	PCSK9
chr1	55055040	55055992	PCSK9
chr1	55056303	55057330	PCSK9
chr1	55057514	55057930	PCSK9
chr1	55058209	55058498	PCSK9
chr1	55058647	55059485	PCSK9
chr1	55059767	55061244	PCSK9
chr1	55061556	55061896	PCSK9
chr1	55062006	55063368	PCSK9
chr1	55063584	55063641	PCSK9
chr1	55063918	55063951	PCSK9
chr1	55064132	55064190	PCSK9
chr1	55064310	55064346	PCSK9
chr1	55064594	55064635	PCSK9
chr1	55064813	55064852	PCSK9
chr1	68428920	68428968	RPE65
chr1	68429088	68429145	RPE65
chr1	68429265	68429292	RPE65
chr1	68429496	68429524	RPE65
chr1	68429708	68429775	RPE65
chr1	68429927	68431060	RPE65
chr1	68431180	68431268	RPE65
chr1	68431388	68431468	RPE65
chr1	68431588	68434707	RPE65
chr1	68434947	68436387	RPE65
chr1	68436746	68438186	RPE65
chr1	68438316	68438941	RPE65
chr1	68439081	68439190	RPE65
chr1	68439323	68439541	RPE65
chr1	68439661	68440852	RPE65
chr1	68441000	68441823	RPE65
chr1	68441940	68442061	RPE65
chr1	68442174	68444530	RPE65
chr1	68444672	68444769	RPE65
chr1	68444889	68445462	RPE65
chr1	68445795	68446709	RPE65
chr1	68446860	68447558	RPE65
chr1	68447902	68448604	RPE65
chr1	68448724	68449840	RPE65
chr1	115700102	115700146	CASQ2
chr1	115700372	115700535	CASQ2
chr1	115700820	115700848	CASQ2
chr1	115700968	115701006	CASQ2
chr1	115701126	115701142	CASQ2
chr1	115701426	115701877	CASQ2
chr1	115702206	115702898	CASQ2
chr1	115703018	115703619	CASQ2
chr1	115703980	115705182	CASQ2
chr1	115705302	115706136	CASQ2
chr1	115706254	115707088	CASQ2
chr1	115707325	115709828	CASQ2
chr1	115710183	115711613	CASQ2
chr1	115711969	115712685	CASQ2
chr1	115712922	115715424	CASQ2
chr1	115715542	115716852	CASQ2
chr1	115717327	115717806	CASQ2
chr1	115717926	115721638	CASQ2
chr1	115721877	115722716	CASQ2
chr1	115723075	115723195	CASQ2
chr1	115723793	115724273	CASQ2
chr1	115724512	115725111	CASQ2
chr1	115725350	115725470	CASQ2
chr1	115725590	115726991	CASQ2
chr1	115727122	115729040	CASQ2
chr1	115729400	115731918	CASQ2
chr1	115732158	115732877	CASQ2
chr1	115732997	115735845	CASQ2
chr1	115736198	115736319	CASQ2
chr1	115736673	115738219	CASQ2
chr1	115738339	115738696	CASQ2
chr1	115739408	115740718	CASQ2
chr1	115740838	115742007	CASQ2
chr1	115742238	115742706	CASQ2
chr1	115743052	115743173	CASQ2
chr1	115743518	115743874	CASQ2
chr1	115744221	115744810	CASQ2
chr1	115744930	115746009	CASQ2
chr1	115746129	115746489	CASQ2
chr1	115746608	115746848	CASQ2
chr1	115746968	115747208	CASQ2
chr1	115747328	115750445	CASQ2
chr1	115750804	115751404	CASQ2
chr1	115751643	115756678	CASQ2
chr1	115756918	115758477	CASQ2
chr1	115758956	115759436	CASQ2
chr1	115759675	115760395	CASQ2
chr1	115760515	115761234	CASQ2
chr1	115761474	115766269	CASQ2
chr1	115766389	115766868	CASQ2
chr1	115766988	115768307	CASQ2
chr1	115768541	115768586	CASQ2
chr1	115768706	115768714	CASQ2
chr1	156114875	156114918	LMNA
chr1	156115274	156116589	LMNA
chr1	156118143	156118980	LMNA
chr1	156119578	156120415	LMNA
chr1	156120773	156121013	LMNA
chr1	156121371	156121849	LMNA
chr1	156122088	156124240	LMNA
chr1	156124598	156125436	LMNA
chr1	156126033	156126153	LMNA
chr1	156126273	156126688	LMNA
chr1	156126918	156127501	LMNA
chr1	156127959	156129818	LMNA
chr1	156129938	156130616	LMNA
chr1	156130878	156130998	LMNA
chr1	156131580	156131937	LMNA
chr1	156132519	156132876	LMNA
chr1	156133574	156134048	LMNA
chr1	156134164	156134402	LMNA
chr1	156134528	156134692	LMNA
chr1	156134975	156135186	LMNA
chr1	156135312	156135820	LMNA
chr1	156136121	156136213	LMNA
chr1	156136568	156136914	LMNA
chr1	156137034	156137112	LMNA
chr1	156137232	156137648	LMNA
chr1	156137893	156138487	LMNA
chr1	156138757	156138787	LMNA
chr1	156138979	156139032	LMNA
chr1	156139152	156139744	LMNA
chr1	156139864	156140081	LMNA
chr1	161314475	161315673	SDHC
chr1	161316632	161316992	SDHC
chr1	161318309	161318669	SDHC
chr1	161319268	161319388	SDHC
chr1	161319867	161320826	SDHC
chr1	161321185	161322504	SDHC
chr1	161322863	161322983	SDHC
chr1	161323342	161323582	SDHC
chr1	161323942	161324182	SDHC
chr1	161324423	161324903	SDHC
chr1	161325624	161325984	SDHC
chr1	161326224	161326585	SDHC
chr1	161327906	161328026	SDHC
chr1	161328266	161328386	SDHC
chr1	161328506	161328865	SDHC
chr1	161329224	161329344	SDHC
chr1	161329702	161330660	SDHC
chr1	161331019	161331258	SDHC
chr1	161331856	161331976	SDHC
chr1	161332215	161332574	SDHC
chr1	161332933	161333053	SDHC
chr1	161333771	161334010	SDHC
chr1	161334129	161334489	SDHC
chr1	161334847	161336164	SDHC
chr1	161336522	161336762	SDHC
chr1	161337121	161338796	SDHC
chr1	161340444	161340564	SDHC
chr1	161340684	161340804	SDHC
chr1	161341161	161342475	SDHC
chr1	161342832	161343907	SDHC
chr1	161344503	161345458	SDHC
chr1	161346054	161346413	SDHC
chr1	161346651	161346771	SDHC
chr1	161347009	161347248	SDHC
chr1	161347844	161348203	SDHC
chr1	161348441	161348561	SDHC
chr1	161348799	161349158	SDHC
chr1	161349515	161349874	SDHC
chr1	161350350	161352738	SDHC
chr1	161352976	161353693	SDHC
chr1	161354169	161354647	SDHC
chr1	161355005	161355363	SDHC
chr1	161355959	161356199	SDHC
chr1	161356556	161356676	SDHC
chr1	161356840	161356960	SDHC
chr1	161357198	161357437	SDHC
chr1	161357675	161358034	SDHC
chr1	161358391	161358511	SDHC
chr1	161359106	161360300	SDHC
chr1	161360657	161360777	SDHC
chr1	161361254	161361612	SDHC
chr1	161361850	161362328	SDHC
chr1	161362540	161363004	SDHC
chr1	201039511	201039514	CACNA1S
chr1	201039756	201039830	CACNA1S
chr1	201040082	201040230	CACNA1S
chr1	201040374	201040607	CACNA1S
chr1	201040727	201041486	CACNA1S
chr1	201041606	201042085	CACNA1S
chr1	201042443	201043280	CACNA1S
chr1	201043531	201044327	CACNA1S
chr1	201044796	201045499	CACNA1S
chr1	201045839	201046187	CACNA1S
chr1	201046879	201047114	CACNA1S
chr1	201047239	201047515	CACNA1S
chr1	201047635	201048572	CACNA1S
chr1	201048692	201048990	CACNA1S
chr1	201049110	201050388	CACNA1S
chr1	201050516	201050983	CACNA1S
chr1	201051143	201052542	CACNA1S
chr1	201052662	201053181	CACNA1S
chr1	201053301	201053458	CACNA1S
chr1	201053587	201054472	CACNA1S
chr1	201054592	201056015	CACNA1S
chr1	201056133	201057677	CACNA1S
chr1	201057792	201058389	CACNA1S
chr1	201058509	201059184	CACNA1S
chr1	201059304	201060530	CACNA1S
chr1	201060816	201061266	CACNA1S
chr1	201061468	201061943	CACNA1S
chr1	201062090	201062428	CACNA1S
chr1	201062548	201063137	CACNA1S
chr1	201063248	201063368	CACNA1S
chr1	201063601	201065831	CACNA1S
chr1	201065951	201066212	CACNA1S
chr1	201066332	201066880	CACNA1S
chr1	201067000	201068170	CACNA1S
chr1	201068868	201069106	CACNA1S
chr1	201069226	201069471	CACNA1S
chr1	201069601	201070271	CACNA1S
chr1	201070404	201072729	CACNA1S
chr1	201072849	201073535	CACNA1S
chr1	201073655	201074502	CACNA1S
chr1	201074622	201075494	CACNA1S
chr1	201075615	201075853	CACNA1S
chr1	201076088	201076919	CACNA1S
chr1	201077127	201077548	CACNA1S
chr1	201077653	201077878	CACNA1S
chr1	201078104	201078224	CACNA1S
chr1	201078453	201078810	CACNA1S
chr1	201079161	201081632	CACNA1S
chr1	201082335	201083161	CACNA1S
chr1	201083322	201083780	CACNA1S
chr1	201083892	201084930	CACNA1S
chr1	201085050	201085435	CACNA1S
chr1	201085581	201087699	CACNA1S
chr1	201087937	201089257	CACNA1S
chr1	201089463	201091639	CACNA1S
chr1	201091792	201091971	CACNA1S
chr1	201092114	201093175	CACNA1S
chr1	201093525	201093881	CACNA1S
chr1	201094021	201095097	CACNA1S
chr1	201095216	201102985	CACNA1S
chr1	201103224	201105375	CACNA1S
chr1	201105494	201108124	CACNA1S
chr1	201108363	201108961	CACNA1S
chr1	201109319	201110156	CACNA1S
chr1	201110276	201111948	CACNA1S
chr1	201112067	201112187	CACNA1S
chr1	201112339	201112426	CACNA1S
chr1	237042183	237042485	RYR2
chr1	237042605	237051125	RYR2
chr1	237051365	237052805	RYR2
chr1	237053166	237054126	RYR2
chr1	237054366	237055686	RYR2
chr1	237055806	237056886	RYR2
chr1	237057006	237057246	RYR2
chr1	237057486	237061206	RYR2
chr1	237061566	237063006	RYR2
chr1	237063366	237065166	RYR2
chr1	237065886	237066006	RYR2
chr1	237066126	237066486	RYR2
chr1	237066966	237067086	RYR2
chr1	237067446	237070086	RYR2
chr1	237070326	237070446	RYR2
chr1	237070566	237070686	RYR2
chr1	237071046	237071166	RYR2
chr1	237071526	237072606	RYR2
chr1	237072966	237073566	RYR2
chr1	237073927	237074047	RYR2
chr1	237074287	237075247	RYR2
chr1	237081367	237081487	RYR2
chr1	237081607	237085807	RYR2
chr1	237086407	237089887	RYR2
chr1	237090367	237091447	RYR2
chr1	237091687	237092527	RYR2
chr1	237092887	237094568	RYR2
chr1	237094928	237098168	RYR2
chr1	237098408	237098528	RYR2
chr1	237098888	237099248	RYR2
chr1	237099488	237100328	RYR2
chr1	237100688	237102608	RYR2
chr1	237102848	237103568	RYR2
chr1	237103928	237105368	RYR2
chr1	237105848	237106688	RYR2
chr1	237106808	237107288	RYR2
chr1	237107528	237109088	RYR2
chr1	237109208	237109688	RYR2
chr1	237109808	237110288	RYR2
chr1	237110528	237111368	RYR2
chr1	237111608	237112088	RYR2
chr1	237112448	237113168	RYR2
chr1	237113528	237116409	RYR2
chr1	237116649	237116889	RYR2
chr1	237117009	237117609	RYR2
chr1	237118089	237118569	RYR2
chr1	237118809	237119049	RYR2
chr1	237119169	237122409	RYR2
chr1	237122769	237123249	RYR2
chr1	237123969	237126009	RYR2
chr1	237126249	237126729	RYR2
chr1	237128409	237129609	RYR2
chr1	237129849	237129969	RYR2
chr1	237130209	237130449	RYR2
chr1	237130689	237131769	RYR2
chr1	237132009	237133689	RYR2
chr1	237133929	237134289	RYR2
chr1	237134649	237135369	RYR2
chr1	237135729	237136690	RYR2
chr1	237137050	237138010	RYR2
chr1	237138370	237138730	RYR2
chr1	237139330	237143890	RYR2
chr1	237144130	237144970	RYR2
chr1	237145210	237148210	RYR2
chr1	237148570	237149290	RYR2
chr1	237149410	237151810	RYR2
chr1	237153010	237154570	RYR2
chr1	237154690	237155170	RYR2
chr1	237155410	237156851	RYR2
chr1	237157691	237157811	RYR2
chr1	237158051	237159011	RYR2
chr1	237159371	237164051	RYR2
chr1	237164291	237165011	RYR2
chr1	237165251	237165611	RYR2
chr1	237166091	237167771	RYR2
chr1	237167891	237169331	RYR2
chr1	237169571	237171011	RYR2
chr1	237171251	237173771	RYR2
chr1	237174131	237175931	RYR2
chr1	237176291	237178572	RYR2
chr1	237178812	237180492	RYR2
chr1	237180732	237180972	RYR2
chr1	237181332	237182052	RYR2
chr1	237182412	237184932	RYR2
chr1	237185292	237187212	RYR2
chr1	237187692	237188532	RYR2
chr1	237188772	237189252	RYR2
chr1	237189372	237189852	RYR2
chr1	237190452	237190572	RYR2
chr1	237190692	237190812	RYR2
chr1	237191532	237192132	RYR2
chr1	237192492	237193092	RYR2
chr1	237193452	237195252	RYR2
chr1	237195612	237199093	RYR2
chr1	237199693	237200293	RYR2
chr1	237200533	237202453	RYR2
chr1	237202693	237203893	RYR2
chr1	237204253	237207013	RYR2
chr1	237207733	237208693	RYR2
chr1	237208813	237208933	RYR2
chr1	237209053	237209533	RYR2
chr1	237209893	237212533	RYR2
chr1	237212653	237212773	RYR2
chr1	237213493	237213853	RYR2
chr1	237214333	237214573	RYR2
chr1	237214693	237216373	RYR2
chr1	237216853	237219014	RYR2
chr1	237219374	237220094	RYR2
chr1	237220214	237220814	RYR2
chr1	237221174	237222134	RYR2
chr1	237222374	237222734	RYR2
chr1	237223094	237223214	RYR2
chr1	237223454	237224294	RYR2
chr1	237224894	237225374	RYR2
chr1	237225614	237225734	RYR2
chr1	237226094	237226814	RYR2
chr1	237227054	237227894	RYR2
chr1	237228494	237230654	RYR2
chr1	237230894	237231254	RYR2
chr1	237231494	237233654	RYR2
chr1	237234014	237237014	RYR2
chr1	237237254	237237494	RYR2
chr1	237238574	237239415	RYR2
chr1	237239535	237239655	RYR2
chr1	237239775	237241575	RYR2
chr1	237241815	237243495	RYR2
chr1	237243615	237243735	RYR2
chr1	237243855	237244935	RYR2
chr1	237245175	237245775	RYR2
chr1	237246375	237246495	RYR2
chr1	237246615	237247935	RYR2
chr1	237248295	237248775	RYR2
chr1	237249015	237252855	RYR2
chr1	237253215	237255975	RYR2
chr1	237256455	237257895	RYR2
chr1	237258255	237259215	RYR2
chr1	237259575	237260536	RYR2
chr1	237260656	237261616	RYR2
chr1	237261736	237262216	RYR2
chr1	237262576	237264616	RYR2
chr1	237264976	237265336	RYR2
chr1	237265576	237267256	RYR2
chr1	237267616	237268696	RYR2
chr1	237268936	237269056	RYR2
chr1	237269296	237270496	RYR2
chr1	237270616	237271814	RYR2
chr1	237272173	237272533	RYR2
chr1	237272652	237273012	RYR2
chr1	237273251	237273851	RYR2
chr1	237274090	237274210	RYR2
chr1	237274928	237275048	RYR2
chr1	237275168	237276126	RYR2
chr1	237276366	237277564	RYR2
chr1	237277803	237278043	RYR2
chr1	237278402	237280798	RYR2
chr1	237281038	237283793	RYR2
chr1	237288225	237288345	RYR2
chr1	237288704	237288824	RYR2
chr1	237289063	237289183	RYR2
chr1	237289662	237290381	RYR2
chr1	237290501	237291340	RYR2
chr1	237291699	237293137	RYR2
chr1	237293496	237294574	RYR2
chr1	237294694	237294933	RYR2
chr1	237295293	237297808	RYR2
chr1	237298048	237298647	RYR2
chr1	237299006	237303319	RYR2
chr1	237303678	237305475	RYR2
chr1	237305714	237308110	RYR2
chr1	237310146	237310266	RYR2
chr1	237310386	237310626	RYR2
chr1	237310745	237311464	RYR2
chr1	237311704	237314100	RYR2
chr1	237314339	237325360	RYR2
chr1	237325719	237329193	RYR2
chr1	237329672	237330391	RYR2
chr1	237330750	237330870	RYR2
chr1	237330990	237331469	RYR2
chr1	237331829	237332907	RYR2
chr1	237333027	237336622	RYR2
chr1	237336861	237336981	RYR2
chr1	237337221	237337820	RYR2
chr1	237338060	237341295	RYR2
chr1	237341415	237342134	RYR2
chr1	237342493	237342973	RYR2
chr1	237343212	237343812	RYR2
chr1	237344171	237344770	RYR2
chr1	237345129	237345369	RYR2
chr1	237345489	237346088	RYR2
chr1	237346328	237347047	RYR2
chr1	237347406	237348125	RYR2
chr1	237348245	237350282	RYR2
chr1	237350641	237351720	RYR2
chr1	237351840	237353158	RYR2
chr1	237353517	237355914	RYR2
chr1	237356034	237356394	RYR2
chr1	237356513	237359150	RYR2
chr1	237359270	237359630	RYR2
chr1	237359749	237360948	RYR2
chr1	237361188	237364304	RYR2
chr1	237364424	237366345	RYR2
chr1	237366585	237367065	RYR2
chr1	237367425	237368746	RYR2
chr1	237369106	237369466	RYR2
chr1	237369623	237370095	RYR2
chr1	237370212	237370332	RYR2
chr1	237370445	237370566	RYR2
chr1	237370917	237371158	RYR2
chr1	237371509	237371630	RYR2
chr1	237372099	237374222	RYR2
chr1	237374816	237377318	RYR2
chr1	237377438	237378038	RYR2
chr1	237378277	237379596	RYR2
chr1	237379716	237380316	RYR2
chr1	237380436	237380675	RYR2
chr1	237381275	237382354	RYR2
chr1	237382714	237383433	RYR2
chr1	237383673	237384872	RYR2
chr1	237385471	237387270	RYR2
chr1	237387390	237388074	RYR2
chr1	237388194	237392262	RYR2
chr1	237392501	237394774	RYR2
chr1	237395133	237395492	RYR2
chr1	237395851	237396928	RYR2
chr1	237397286	237397765	RYR2
chr1	237398124	237398363	RYR2
chr1	237398482	237398961	RYR2
chr1	237399200	237402191	RYR2
chr1	237402430	237402670	RYR2
chr1	237402909	237403388	RYR2
chr1	237403746	237403986	RYR2
chr1	237404225	237406139	RYR2
chr1	237406259	237407336	RYR2
chr1	237407455	237407575	RYR2
chr1	237408053	237408293	RYR2
chr1	237408412	237408532	RYR2
chr1	237408891	237409250	RYR2
chr1	237409369	237410925	RYR2
chr1	237411164	237414514	RYR2
chr1	237414753	237417026	RYR2
chr1	237417146	237417978	RYR2
chr1	237418334	237420950	RYR2
chr1	237421305	237422258	RYR2
chr1	237422376	237423091	RYR2
chr1	237423248	237423847	RYR2
chr1	237424205	237425402	RYR2
chr1	237425761	237426001	RYR2
chr1	237426120	237426719	RYR2
chr1	237426958	237427556	RYR2
chr1	237427795	237427915	RYR2
chr1	237428753	237430189	RYR2
chr1	237430308	237434736	RYR2
chr1	237435095	237435215	RYR2
chr1	237435334	237437010	RYR2
chr1	237437369	237439403	RYR2
chr1	237439642	237441318	RYR2
chr1	237441483	237445043	RYR2
chr1	237445159	237445400	RYR2
chr1	237445522	237445762	RYR2
chr1	237446121	237447679	RYR2
chr1	237448278	237448398	RYR2
chr1	237448518	237451274	RYR2
chr1	237451634	237451993	RYR2
chr1	237452113	237452233	RYR2
chr1	237452592	237454390	RYR2
chr1	237454574	237455407	RYR2
chr1	237455525	237456599	RYR2
chr1	237456735	237456855	RYR2
chr1	237456975	237458173	RYR2
chr1	237458413	237463446	RYR2
chr1	237463686	237466203	RYR2
chr1	237466562	237467162	RYR2
chr1	237467281	237467881	RYR2
chr1	237468120	237469079	RYR2
chr1	237469199	237469319	RYR2
chr1	237469438	237470754	RYR2
chr1	237471352	237473146	RYR2
chr1	237473505	237474223	RYR2
chr1	237474342	237475658	RYR2
chr1	237475777	237476256	RYR2
chr1	237476495	237477093	RYR2
chr1	237477451	237480083	RYR2
chr1	237480442	237481040	RYR2
chr1	237481159	237481997	RYR2
chr1	237482953	237487498	RYR2
chr1	237487737	237488216	RYR2
chr1	237488933	237489053	RYR2
chr1	237490368	237491804	RYR2
chr1	237491924	237492044	RYR2
chr1	237492377	237492609	RYR2
chr1	237493087	237493441	RYR2
chr1	237493793	237494151	RYR2
chr1	237494620	237494740	RYR2
chr1	237495091	237496155	RYR2
chr1	237496389	237496510	RYR2
chr1	237496752	237497832	RYR2
chr1	237498191	237500710	RYR2
chr1	237500903	237501857	RYR2
chr1	237502214	237502454	RYR2
chr1	237502809	237503288	RYR2
chr1	237503505	237503742	RYR2
chr1	237503977	237504098	RYR2
chr1	237504569	237504807	RYR2
chr1	237504924	237506227	RYR2
chr1	237506582	237506702	RYR2
chr1	237506822	237508007	RYR2
chr1	237508242	237508717	RYR2
chr1	237509069	237511679	RYR2
chr1	237511799	237512519	RYR2
chr1	237513000	237513480	RYR2
chr1	237513720	237515641	RYR2
chr1	237516481	237517442	RYR2
chr1	237517682	237518522	RYR2
chr1	237519123	237519243	RYR2
chr1	237519483	237519603	RYR2
chr1	237519963	237520323	RYR2
chr1	237521284	237521404	RYR2
chr1	237521764	237522004	RYR2
chr1	237522124	237522244	RYR2
chr1	237522364	237523325	RYR2
chr1	237523805	237523925	RYR2
chr1	237524285	237524645	RYR2
chr1	237524765	237525246	RYR2
chr1	237527407	237528007	RYR2
chr1	237528127	237528367	RYR2
chr1	237528487	237530048	RYR2
chr1	237530288	237530408	RYR2
chr1	237530528	237530648	RYR2
chr1	237530886	237536257	RYR2
chr1	237537092	237537331	RYR2
chr1	237537569	237538047	RYR2
chr1	237538763	237539599	RYR2
chr1	237539956	237540434	RYR2
chr1	237540672	237541627	RYR2
chr1	237542343	237545804	RYR2
chr1	237546042	237546282	RYR2
chr1	237546639	237546998	RYR2
chr1	237547355	237548430	RYR2
chr1	237548590	237549280	RYR2
chr1	237549619	237550543	RYR2
chr1	237550691	237551288	RYR2
chr1	237551526	237552721	RYR2
chr1	237552839	237556301	RYR2
chr1	237556659	237558569	RYR2
chr1	237558688	237558927	RYR2
chr1	237559165	237559405	RYR2
chr1	237559643	237563105	RYR2
chr1	237563462	237564298	RYR2
chr1	237564536	237565134	RYR2
chr1	237565491	237566566	RYR2
chr1	237566775	237567368	RYR2
chr1	237567601	237569144	RYR2
chr1	237569319	237569918	RYR2
chr1	237570636	237570876	RYR2
chr1	237571115	237571235	RYR2
chr1	237571594	237571833	RYR2
chr1	237572073	237573629	RYR2
chr1	237573868	237577460	RYR2
chr1	237577580	237577820	RYR2
chr1	237578059	237579256	RYR2
chr1	237579496	237580094	RYR2
chr1	237580453	237580693	RYR2
chr1	237580932	237582010	RYR2
chr1	237582369	237582609	RYR2
chr1	237582848	237582968	RYR2
chr1	237583327	237584524	RYR2
chr1	237585123	237586679	RYR2
chr1	237587038	237588475	RYR2
chr1	237588834	237589792	RYR2
chr1	237590001	237590639	RYR2
chr1	237590992	237591112	RYR2
chr1	237591189	237591736	RYR2
chr1	237591856	237592317	RYR2
chr1	237592657	237592778	RYR2
chr1	237593005	237593475	RYR2
chr1	237593636	237594054	RYR2
chr1	237594174	237595497	RYR2
chr1	237595657	237596136	RYR2
chr1	237596256	237596496	RYR2
chr1	237596735	237596855	RYR2
chr1	237596975	237597335	RYR2
chr1	237597574	237597814	RYR2
chr1	237597934	237598293	RYR2
chr1	237598413	237598533	RYR2
chr1	237601409	237601529	RYR2
chr1	237601648	237602008	RYR2
chr1	237602128	237603447	RYR2
chr1	237607643	237608483	RYR2
chr1	237608723	237608962	RYR2
chr1	237609682	237610761	RYR2
chr1	237610988	237611809	RYR2
chr1	237612157	237613452	RYR2
chr1	237613564	237613684	RYR2
chr1	237613918	237614038	RYR2
chr1	237614843	237615192	RYR2
chr1	237615536	237616701	RYR2
chr1	237617044	237617285	RYR2
chr1	237617486	237621391	RYR2
chr1	237621506	237621626	RYR2
chr1	237621862	237622099	RYR2
chr1	237622217	237622338	RYR2
chr1	237622808	237623401	RYR2
chr1	237623877	237624233	RYR2
chr1	237624351	237624947	RYR2
chr1	237625063	237625660	RYR2
chr1	237625804	237626511	RYR2
chr1	237626862	237627806	RYR2
chr1	237628080	237628200	RYR2
chr1	237628558	237631424	RYR2
chr1	237631544	237631664	RYR2
chr1	237631903	237632381	RYR2
chr1	237632740	237633577	RYR2
chr1	237633710	237633830	RYR2
chr1	237634522	237634880	RYR2
chr1	237635000	237638356	RYR2
chr1	237638492	237639014	RYR2
chr1	237639201	237640889	RYR2
chr1	237641009	237641472	RYR2
chr1	237641813	237643326	RYR2
chr1	237643447	237643567	RYR2
chr1	237643922	237644279	RYR2
chr1	237644516	237644755	RYR2
chr1	237645111	237645826	RYR2
chr1	237646300	237648443	RYR2
chr1	237648613	237649876	RYR2
chr1	237650097	237651396	RYR2
chr1	237651516	237651756	RYR2
chr1	237651995	237653554	RYR2
chr1	237654153	237654273	RYR2
chr1	237654414	237655820	RYR2
chr1	237656069	237657922	RYR2
chr1	237658042	237658403	RYR2
chr1	237658644	237659969	RYR2
chr1	237660089	237660809	RYR2
chr1	237661064	237661184	RYR2
chr1	237661536	237664248	RYR2
chr1	237664719	237665073	RYR2
chr1	237665425	237666490	RYR2
chr1	237666610	237666730	RYR2
chr1	237666941	237667860	RYR2
chr1	237667980	237668819	RYR2
chr1	237670498	237670738	RYR2
chr1	237670858	237671457	RYR2
chr1	237671577	237672416	RYR2
chr1	237672656	237674095	RYR2
chr1	237674219	237674728	RYR2
chr1	237674848	237678020	RYR2
chr1	237678140	237680455	RYR2
chr1	237680577	237682498	RYR2
chr1	237682618	237683938	RYR2
chr1	237684178	237687299	RYR2
chr1	237687539	237688978	RYR2
chr1	237689218	237689818	RYR2
chr1	237690178	237690538	RYR2
chr1	237690898	237694016	RYR2
chr1	237694376	237697255	RYR2
chr1	237697495	237698934	RYR2
chr1	237699054	237700228	RYR2
chr1	237700467	237701268	RYR2
chr1	237701837	237701958	RYR2
chr1	237702078	237705212	RYR2
chr1	237705343	237705920	RYR2
chr1	237706256	237706948	RYR2
chr1	237707269	237707721	RYR2
chr1	237708051	237708857	RYR2
chr1	237709098	237709463	RYR2
chr1	237709583	237710657	RYR2
chr1	237710895	237711730	RYR2
chr1	237711850	237713396	RYR2
chr1	237713750	237714582	RYR2
chr1	237715055	237717197	RYR2
chr1	237717368	237718431	RYR2
chr1	237718551	237718787	RYR2
chr1	237719957	237721485	RYR2
chr1	237721833	237722423	RYR2
chr1	237722771	237723127	RYR2
chr1	237723262	237726230	RYR2
chr1	237726350	237727082	RYR2
chr1	237727202	237728374	RYR2
chr1	237728954	237730248	RYR2
chr1	237730368	237731799	RYR2
chr1	237731917	237732037	RYR2
chr1	237732157	237733670	RYR2
chr1	237733790	237734149	RYR2
chr1	237734506	237735700	RYR2
chr1	237735938	237736177	RYR2
chr1	237736534	237739518	RYR2
chr1	237739636	237741546	RYR2
chr1	237741903	237742262	RYR2
chr1	237742382	237743551	RYR2
chr1	237743671	237744391	RYR2
chr1	237745112	237749314	RYR2
chr1	237749434	237749914	RYR2
chr1	237750154	237752195	RYR2
chr1	237752435	237756277	RYR2
chr1	237756397	237757676	RYR2
chr1	237757796	237759060	RYR2
chr1	237759400	237759754	RYR2
chr1	237759874	237760110	RYR2
chr1	237760341	237760931	RYR2
chr1	237761051	237764161	RYR2
chr1	237764280	237764400	RYR2
chr1	237764758	237769542	RYR2
chr1	237769662	237770786	RYR2
chr1	237770906	237771148	RYR2
chr1	237771390	237771996	RYR2
chr1	237772116	237773519	RYR2
chr1	237773648	237778658	RYR2
chr1	237778778	237781064	RYR2
chr1	237781304	237781545	RYR2
chr1	237781665	237783674	RYR2
chr1	237785049	237785942	RYR2
chr1	237786062	237787330	RYR2
chr1	237787560	237787910	RYR2
chr1	237788135	237788838	RYR2
chr1	237789069	237791412	RYR2
chr1	237791532	237792104	RYR2
chr1	237792441	237793866	RYR2
chr1	237793997	237795250	RYR2
chr1	237795370	237795490	RYR2
chr1	237796061	237796759	RYR2
chr1	237797101	237798036	RYR2
chr1	237798170	237801236	RYR2
chr1	237801588	237801826	RYR2
chr1	237801946	237803263	RYR2
chr1	237803622	237805298	RYR2
chr1	237806016	237806136	RYR2
chr1	237806283	237807354	RYR2
chr1	237807709	237808423	RYR2
chr1	237808660	237808900	RYR2
chr1	237809035	237816415	RYR2
chr1	237816770	237819035	RYR2
chr1	237819192	237819552	RYR2
chr1	237826642	237826762	RYR2
chr1	237826882	237827332	RYR2
chr1	237828001	237828352	RYR2
chr1	237828472	237830520	RYR2
chr1	237830640	237831479	RYR2
chr1	237831599	237832068	RYR2
chr1	237832302	237832539	RYR2
chr1	237832659	237832729	RYR2
chr1	237832849	237832922	RYR2
chr1	237833042	237833106	RYR2
chr1	237833576	237833592	RYR2
chr1	237833799	237833885	RYR2
chr2	21001428	21001464	APOB
chr2	21001699	21001729	APOB
chr2	21003334	21004268	APOB
chr2	21004452	21004558	APOB
chr2	21004678	21005079	APOB
chr2	21012651	21013159	APOB
chr2	21013533	21014447	APOB
chr2	21014593	21015072	APOB
chr2	21015260	21015369	APOB
chr2	21015545	21015987	APOB
chr2	21016318	21016438	APOB
chr2	21016996	21018991	APOB
chr2	21019113	21019722	APOB
chr2	21019905	21022010	APOB
chr2	21022241	21022830	APOB
chr2	21023042	21023524	APOB
chr2	21023692	21024294	APOB
chr2	21024655	21024775	APOB
chr2	21025124	21026312	APOB
chr2	21026547	21026787	APOB
chr2	21026964	21027287	APOB
chr2	21027707	21027827	APOB
chr2	21028065	21028326	APOB
chr2	21028538	21029199	APOB
chr2	21029518	21029638	APOB
chr2	21029785	21029896	APOB
chr2	21030016	21030136	APOB
chr2	21031414	21031535	APOB
chr2	21031880	21032234	APOB
chr2	21032581	21033298	APOB
chr2	21033518	21034798	APOB
chr2	21034918	21035583	APOB
chr2	21035708	21037099	APOB
chr2	21037255	21037957	APOB
chr2	21038111	21038348	APOB
chr2	21038581	21039523	APOB
chr2	21039639	21039993	APOB
chr2	21040343	21040937	APOB
chr2	21041083	21042358	APOB
chr2	21042478	21043472	APOB
chr2	21043592	21043672	APOB
chr2	21043792	21043844	APOB
chr2	47160083	47160730	CALM2
chr2	47160850	47161722	CALM2
chr2	47161858	47162278	CALM2
chr2	47162398	47162518	CALM2
chr2	47162662	47163381	CALM2
chr2	47163740	47163860	CALM2
chr2	47164579	47167454	CALM2
chr2	47167933	47168412	CALM2
chr2	47169131	47170688	CALM2
chr2	47170808	47172376	CALM2
chr2	47172496	47174261	CALM2
chr2	47174377	47176381	CALM2
chr2	47403158	47403191	MSH2
chr2	47403402	47404711	MSH2
chr2	47405543	47405663	MSH2
chr2	47408280	47408400	MSH2
chr2	47408555	47408675	MSH2
chr2	47410372	47410732	MSH2
chr2	47411693	47411813	MSH2
chr2	47412173	47412413	MSH2
chr2	47412560	47412680	MSH2
chr2	47413013	47413245	MSH2
chr2	47414035	47414268	MSH2
chr2	47414418	47414538	MSH2
chr2	47415354	47415475	MSH2
chr2	47416058	47416295	MSH2
chr2	47416429	47417028	MSH2
chr2	47417987	47418946	MSH2
chr2	47419425	47419665	MSH2
chr2	47419785	47419905	MSH2
chr2	47420264	47420624	MSH2
chr2	47421582	47422062	MSH2
chr2	47422661	47423140	MSH2
chr2	47423739	47424099	MSH2
chr2	47424698	47424818	MSH2
chr2	47424938	47425777	MSH2
chr2	47426616	47427455	MSH2
chr2	47427694	47428054	MSH2
chr2	47428413	47429013	MSH2
chr2	47429941	47430061	MSH2
chr2	47430300	47431258	MSH2
chr2	47431378	47431737	MSH2
chr2	47432216	47432336	MSH2
chr2	47434610	47435089	MSH2
chr2	47435807	47436047	MSH2
chr2	47436286	47436406	MSH2
chr2	47436645	47437723	MSH2
chr2	47437962	47439160	MSH2
chr2	47439519	47439759	MSH2
chr2	47439998	47440118	MSH2
chr2	47440596	47440836	MSH2
chr2	47441195	47441315	MSH2
chr2	47443110	47444308	MSH2
chr2	47444428	47444762	MSH2
chr2	47445084	47445542	MSH2
chr2	47445662	47445690	MSH2
chr2	47445810	47446050	MSH2
chr2	47446288	47446647	MSH2
chr2	47447006	47447126	MSH2
chr2	47448082	47448680	MSH2
chr2	47449039	47449278	MSH2
chr2	47449637	47450235	MSH2
chr2	47450832	47451072	MSH2
chr2	47451430	47452148	MSH2
chr2	47452507	47454181	MSH2
chr2	47454420	47454659	MSH2
chr2	47455616	47455975	MSH2
chr2	47456333	47457171	MSH2
chr2	47458007	47458486	MSH2
chr2	47458844	47458964	MSH2
chr2	47459083	47459562	MSH2
chr2	47459920	47461595	MSH2
chr2	47462312	47463030	MSH2
chr2	47463154	47463975	MSH2
chr2	47464440	47465498	MSH2
chr2	47465730	47466556	MSH2
chr2	47466808	47467163	MSH2
chr2	47467754	47468940	MSH2
chr2	47469175	47469296	MSH2
chr2	47470595	47470953	MSH2
chr2	47471073	47472630	MSH2
chr2	47472869	47472989	MSH2
chr2	47473348	47473468	MSH2
chr2	47473707	47474425	MSH2
chr2	47474784	47475024	MSH2
chr2	47475270	47475460	MSH2
chr2	47475580	47476366	MSH2
chr2	47476571	47477142	MSH2
chr2	47477243	47477814	MSH2
chr2	47478151	47478271	MSH2
chr2	47478519	47478751	MSH2
chr2	47478975	47480010	MSH2
chr2	47480346	47480695	MSH2
chr2	47480871	47481468	MSH2
chr2	47481823	47482540	MSH2
chr2	47482658	47482778	MSH2
chr2	47483064	47483223	MSH2
chr2	47783493	47783908	MSH6
chr2	47784028	47784503	MSH6
chr2	47784740	47784860	MSH6
chr2	47785097	47785217	MSH6
chr2	47785572	47786286	MSH6
chr2	47786642	47787001	MSH6
chr2	47787235	47787594	MSH6
chr2	47787950	47788188	MSH6
chr2	47789257	47789378	MSH6
chr2	47789498	47789855	MSH6
chr2	47789973	47790094	MSH6
chr2	47790328	47790926	MSH6
chr2	47791214	47791694	MSH6
chr2	47792294	47792534	MSH6
chr2	47793613	47793733	MSH6
chr2	47794573	47794813	MSH6
chr2	47795053	47795413	MSH6
chr2	47796063	47796410	MSH6
chr2	47796524	47796645	MSH6
chr2	47797215	47798610	MSH6
chr2	47801233	47801353	MSH6
chr2	47801691	47801812	MSH6
chr2	47801917	47802384	MSH6
chr2	47802609	47802955	MSH6
chr2	47803184	47803419	MSH6
chr2	47803685	47804147	MSH6
chr2	47804261	47804845	MSH6
chr2	47805027	47805147	MSH6
chr2	47805481	47805602	MSH6
chr2	47805722	47806074	MSH6
chr2	96248513	96249110	TMEM127
chr2	96249348	96249468	TMEM127
chr2	96249587	96250184	TMEM127
chr2	96250304	96250376	TMEM127
chr2	96250596	96250614	TMEM127
chr2	96250830	96250896	TMEM127
chr2	96251166	96251286	TMEM127
chr2	96251722	96251912	TMEM127
chr2	96252032	96252118	TMEM127
chr2	96252238	96252342	TMEM127
chr2	96252462	96252530	TMEM127
chr2	96252650	96252768	TMEM127
chr2	96253606	96253807	TMEM127
chr2	96254115	96254832	TMEM127
chr2	96254997	96255475	TMEM127
chr2	96255593	96255713	TMEM127
chr2	96256667	96257145	TMEM127
chr2	96257502	96257622	TMEM127
chr2	96257979	96261320	TMEM127
chr2	96261438	96262036	TMEM127
chr2	96262273	96262632	TMEM127
chr2	96263586	96265137	TMEM127
chr2	96265566	96265896	TMEM127
chr2	188974448	188974468	COL3A1
chr2	188974588	188984759	COL3A1
chr2	188984962	188985162	COL3A1
chr2	188985282	188985661	COL3A1
chr2	188985781	188987038	COL3A1
chr2	188987158	188988047	COL3A1
chr2	188988167	188988556	COL3A1
chr2	188988676	188989362	COL3A1
chr2	188989482	188990062	COL3A1
chr2	188990182	188990273	COL3A1
chr2	188990393	188990970	COL3A1
chr2	188991090	188991448	COL3A1
chr2	188991568	188991635	COL3A1
chr2	188991755	188992146	COL3A1
chr2	188992381	188992853	COL3A1
chr2	188992973	188993350	COL3A1
chr2	188993470	188994000	COL3A1
chr2	188994120	188994222	COL3A1
chr2	188994342	188994507	COL3A1
chr2	188994627	188994717	COL3A1
chr2	188994837	188994900	COL3A1
chr2	188995132	188995680	COL3A1
chr2	188995800	188996091	COL3A1
chr2	188996506	188996720	COL3A1
chr2	188997011	188997131	COL3A1
chr2	188997251	188997302	COL3A1
chr2	188997422	188997666	COL3A1
chr2	188997786	188998232	COL3A1
chr2	188998352	188998636	COL3A1
chr2	188998756	188999274	COL3A1
chr2	188999394	188999463	COL3A1
chr2	188999583	188999808	COL3A1
chr2	188999928	189000646	COL3A1
chr2	189000765	189001363	COL3A1
chr2	189001483	189001502	COL3A1
chr2	189001622	189002264	COL3A1
chr2	189002384	189002948	COL3A1
chr2	189003162	189003377	COL3A1
chr2	189003497	189003700	COL3A1
chr2	189003820	189003981	COL3A1
chr2	189004143	189004250	COL3A1
chr2	189004370	189005343	COL3A1
chr2	189005463	189005548	COL3A1
chr2	189005668	189005788	COL3A1
chr2	189005896	189006016	COL3A1
chr2	189006136	189006172	COL3A1
chr2	189006292	189006338	COL3A1
chr2	189006458	189006903	COL3A1
chr2	189007192	189007396	COL3A1
chr2	189007613	189007851	COL3A1
chr2	189007971	189008028	COL3A1
chr2	189008148	189008923	COL3A1
chr2	189009221	189010177	COL3A1
chr2	189010365	189010647	COL3A1
chr2	189010890	189011627	COL3A1
chr2	189011774	189011806	COL3A1
chr2	189011926	189012090	COL3A1
chr2	189012282	189012373	COL3A1
chr2	189012514	189012532	COL3A1
chr2	219419040	219420064	DES
chr2	219420184	219420238	DES
chr2	219420358	219420494	DES
chr2	219420656	219420827	DES
chr2	219420953	219421339	DES
chr2	219421560	219421680	DES
chr2	219422016	219422475	DES
chr2	219422811	219423389	DES
chr2	219423858	219424930	DES
chr2	219425165	219425644	DES
chr2	219425764	219425909	DES
chr2	219426478	219426506	DES
chr3	10141813	10141847	VHL
chr3	10142187	10142307	VHL
chr3	10142641	10142762	VHL
chr3	10143004	10143124	VHL
chr3	10143702	10144174	VHL
chr3	10145220	10145341	VHL
chr3	10145808	10146160	VHL
chr3	10146636	10146991	VHL
chr3	10147703	10147823	VHL
chr3	10148177	10148297	VHL
chr3	10149361	10149602	VHL
chr3	10149722	10149786	VHL
chr3	10149965	10150227	VHL
chr3	10150417	10150486	VHL
chr3	10150652	10150755	VHL
chr3	10151336	10151416	VHL
chr3	10151536	10151581	VHL
chr3	10153510	10153534	VHL
chr3	10153654	10153667	VHL
chr3	14125051	14125139	TMEM43
chr3	14125259	14128854	TMEM43
chr3	14129043	14129411	TMEM43
chr3	14129561	14130017	TMEM43
chr3	14130129	14130360	TMEM43
chr3	14130472	14130821	TMEM43
chr3	14130956	14131566	TMEM43
chr3	14131686	14132510	TMEM43
chr3	14132630	14132840	TMEM43
chr3	14132960	14133714	TMEM43
chr3	14133834	14134769	TMEM43
chr3	14134891	14135134	TMEM43
chr3	14135254	14135797	TMEM43
chr3	14135917	14139178	TMEM43
chr3	14139298	14141592	TMEM43
chr3	14141795	14142004	TMEM43
chr3	14142124	14142562	TMEM43
chr3	14142682	14142801	TMEM43
chr3	14143016	14143080	TMEM43
chr3	14143200	14143329	TMEM43
chr3	14143495	14143680	TMEM43
chr3	15601932	15602891	BTD
chr3	15605527	15605767	BTD
chr3	15606126	15606845	BTD
chr3	15607085	15608523	BTD
chr3	15608762	15611638	BTD
chr3	15611758	15613436	BTD
chr3	15613675	15614155	BTD
chr3	15614394	15614634	BTD
chr3	15614873	15615593	BTD
chr3	15615712	15615832	BTD
chr3	15617270	15617510	BTD
chr3	15617869	15617989	BTD
chr3	15618828	15619307	BTD
chr3	15620985	15621225	BTD
chr3	15621464	15621584	BTD
chr3	15621943	15622423	BTD
chr3	15622543	15622902	BTD
chr3	15623381	15623621	BTD
chr3	15623980	15624100	BTD
chr3	15625059	15625538	BTD
chr3	15625898	15626497	BTD
chr3	15626856	15627336	BTD
chr3	15627455	15627695	BTD
chr3	15628055	15629493	BTD
chr3	15629732	15631410	BTD
chr3	15631530	15632945	BTD
chr3	15633178	15635423	BTD
chr3	15635688	15638678	BTD
chr3	15639036	15639754	BTD
chr3	15640113	15640352	BTD
chr3	15640830	15641907	BTD
chr3	15642158	15642398	BTD
chr3	15642757	15642877	BTD
chr3	15643117	15643237	BTD
chr3	15643596	15643836	BTD
chr3	15645732	15648661	BTD
chr3	15648772	15649009	BTD
chr3	15649126	15649480	BTD
chr3	15649600	15650776	BTD
chr3	15651009	15652069	BTD
chr3	15652298	15653125	BTD
chr3	15653238	15653714	BTD
chr3	30606824	30606870	TGFBR2
chr3	30606990	30607826	TGFBR2
chr3	30608183	30610688	TGFBR2
chr3	30610806	30614623	TGFBR2
chr3	30614743	30615693	TGFBR2
chr3	30616047	30618188	TGFBR2
chr3	30618542	30619849	TGFBR2
chr3	30620204	30621274	TGFBR2
chr3	30621629	30622581	TGFBR2
chr3	30622937	30623176	TGFBR2
chr3	30623296	30623895	TGFBR2
chr3	30624135	30624375	TGFBR2
chr3	30624614	30630606	TGFBR2
chr3	30630726	30630846	TGFBR2
chr3	30630965	30631085	TGFBR2
chr3	30631325	30636118	TGFBR2
chr3	30636238	30636717	TGFBR2
chr3	30637077	30640432	TGFBR2
chr3	30640672	30641870	TGFBR2
chr3	30641990	30644746	TGFBR2
chr3	30644915	30645511	TGFBR2
chr3	30645746	30647651	TGFBR2
chr3	30648007	30650269	TGFBR2
chr3	30650460	30650700	TGFBR2
chr3	30650819	30652255	TGFBR2
chr3	30652494	30653212	TGFBR2
chr3	30653571	30655007	TGFBR2
chr3	30655126	30663980	TGFBR2
chr3	30664219	30666851	TGFBR2
chr3	30666971	30669005	TGFBR2
chr3	30669842	30671637	TGFBR2
chr3	30672437	30674104	TGFBR2
chr3	30674246	30675446	TGFBR2
chr3	30675685	30678204	TGFBR2
chr3	30678564	30679884	TGFBR2
chr3	30680123	30687320	TGFBR2
chr3	30687560	30687800	TGFBR2
chr3	30687920	30688160	TGFBR2
chr3	30688280	30688383	TGFBR2
chr3	30688511	30691419	TGFBR2
chr3	30691718	30691764	TGFBR2
chr3	30691884	30691908	TGFBR2
chr3	30692042	30692127	TGFBR2
chr3	30692247	30692302	TGFBR2
chr3	30692458	30692531	TGFBR2
chr3	30692651	30692744	TGFBR2
chr3	30692985	30693004	TGFBR2
chr3	30693374	30693403	TGFBR2
chr3	30693724	30693874	TGFBR2
chr3	30694090	30694142	TGFBR2
chr3	36993665	36994841	MLH1
chr3	36995190	36995310	MLH1
chr3	36995660	36995780	MLH1
chr3	36996130	36996604	MLH1
chr3	36996724	36997781	MLH1
chr3	37000003	37000356	MLH1
chr3	37000824	37000944	MLH1
chr3	37001064	37001990	MLH1
chr3	37002218	37002920	MLH1
chr3	37003040	37003375	MLH1
chr3	37003697	37004377	MLH1
chr3	37004497	37005203	MLH1
chr3	37005316	37006026	MLH1
chr3	37006375	37006496	MLH1
chr3	37006845	37006966	MLH1
chr3	37007086	37007772	MLH1
chr3	37008450	37008799	MLH1
chr3	37008919	37009634	MLH1
chr3	37010825	37011183	MLH1
chr3	37011541	37011780	MLH1
chr3	37011900	37011994	MLH1
chr3	37012114	37012923	MLH1
chr3	37013265	37014197	MLH1
chr3	37014308	37014428	MLH1
chr3	37014548	37016324	MLH1
chr3	37016916	37017392	MLH1
chr3	37017612	37017972	MLH1
chr3	37018332	37018572	MLH1
chr3	37018932	37019652	MLH1
chr3	37020162	37020309	MLH1
chr3	37020463	37023246	MLH1
chr3	37023366	37023837	MLH1
chr3	37023954	37024074	MLH1
chr3	37024188	37024900	MLH1
chr3	37025020	37025140	MLH1
chr3	37025296	37025636	MLH1
chr3	37026007	37026440	MLH1
chr3	37026753	37027102	MLH1
chr3	37027462	37027822	MLH1
chr3	37027942	37028063	MLH1
chr3	37028423	37028783	MLH1
chr3	37028932	37029764	MLH1
chr3	37030120	37030240	MLH1
chr3	37030595	37034402	MLH1
chr3	37034757	37035115	MLH1
chr3	37035352	37035591	MLH1
chr3	37038205	37038444	MLH1
chr3	37038563	37038802	MLH1
chr3	37038922	37040180	MLH1
chr3	37040300	37042066	MLH1
chr3	37042186	37042239	MLH1
chr3	37042359	37042597	MLH1
chr3	37042834	37043191	MLH1
chr3	37043904	37044024	MLH1
chr3	37044736	37044857	MLH1
chr3	37044975	37045214	MLH1
chr3	37045334	37045568	MLH1
chr3	37046141	37046611	MLH1
chr3	37046958	37047194	MLH1
chr3	37047314	37047518	MLH1
chr3	37048028	37048502	MLH1
chr3	37048622	37048900	MLH1
chr3	37049020	37050146	MLH1
chr3	37050364	37050485	MLH1
chr3	37050653	37050714	MLH1
chr3	37050834	37050846	MLH1
chr3	38548061	38548118	SCN5A
chr3	38548238	38548291	SCN5A
chr3	38548411	38548477	SCN5A
chr3	38548648	38548718	SCN5A
chr3	38548931	38549084	SCN5A
chr3	38549204	38549233	SCN5A
chr3	38549432	38549573	SCN5A
chr3	38549734	38549765	SCN5A
chr3	38549885	38549924	SCN5A
chr3	38550044	38550116	SCN5A
chr3	38550248	38550320	SCN5A
chr3	38551558	38552976	SCN5A
chr3	38553328	38553569	SCN5A
chr3	38553684	38554278	SCN5A
chr3	38554549	38555648	SCN5A
chr3	38555768	38556440	SCN5A
chr3	38556578	38557197	SCN5A
chr3	38557317	38558379	SCN5A
chr3	38558729	38559439	SCN5A
chr3	38559672	38560146	SCN5A
chr3	38560428	38562414	SCN5A
chr3	38562646	38566408	SCN5A
chr3	38566582	38566702	SCN5A
chr3	38566940	38570163	SCN5A
chr3	38570521	38571238	SCN5A
chr3	38571715	38571954	SCN5A
chr3	38572669	38572789	SCN5A
chr3	38573147	38574102	SCN5A
chr3	38574340	38575296	SCN5A
chr3	38575451	38575935	SCN5A
chr3	38576176	38576660	SCN5A
chr3	38576781	38578868	SCN5A
chr3	38578976	38579333	SCN5A
chr3	38579495	38580930	SCN5A
chr3	38581371	38584610	SCN5A
chr3	38584970	38585690	SCN5A
chr3	38586041	38587399	SCN5A
chr3	38587573	38591635	SCN5A
chr3	38591754	38593069	SCN5A
chr3	38593307	38594264	SCN5A
chr3	38594621	38595697	SCN5A
chr3	38595816	38597250	SCN5A
chr3	38597369	38597728	SCN5A
chr3	38597967	38598917	SCN5A
chr3	38599050	38603233	SCN5A
chr3	38603472	38603711	SCN5A
chr3	38604083	38604728	SCN5A
chr3	38604908	38605950	SCN5A
chr3	38606148	38606668	SCN5A
chr3	38606810	38608122	SCN5A
chr3	38608242	38609733	SCN5A
chr3	38609964	38612435	SCN5A
chr3	38612784	38613728	SCN5A
chr3	38613848	38613960	SCN5A
chr3	38614080	38614512	SCN5A
chr3	38614632	38619767	SCN5A
chr3	38620006	38620842	SCN5A
chr3	38620971	38622384	SCN5A
chr3	38622504	38624530	SCN5A
chr3	38625005	38627390	SCN5A
chr3	38627746	38630250	SCN5A
chr3	38630429	38633034	SCN5A
chr3	38633307	38640500	SCN5A
chr3	38640740	38649492	SCN5A
chr3	38649612	38649687	SCN5A
chr3	52451099	52451114	TNNC1
chr3	52451350	52451390	TNNC1
chr3	52451527	52451740	TNNC1
chr3	52451860	52452105	TNNC1
chr3	52452252	52452438	TNNC1
chr3	52452558	52453943	TNNC1
chr5	112737974	112738370	APC
chr5	112738490	112739568	APC
chr5	112739687	112740525	APC
chr5	112740764	112741603	APC
chr5	112741722	112741842	APC
chr5	112742081	112742919	APC
chr5	112743039	112743757	APC
chr5	112744236	112745553	APC
chr5	112745792	112748546	APC
chr5	112749024	112749503	APC
chr5	112749742	112749982	APC
chr5	112750221	112754890	APC
chr5	112755025	112755865	APC
chr5	112755985	112756825	APC
chr5	112756945	112757426	APC
chr5	112757666	112758266	APC
chr5	112758866	112759346	APC
chr5	112759706	112760787	APC
chr5	112761147	112761507	APC
chr5	112761627	112761867	APC
chr5	112761987	112763907	APC
chr5	112764267	112765108	APC
chr5	112765348	112766308	APC
chr5	112766428	112767188	APC
chr5	112767390	112767629	APC
chr5	112767867	112767987	APC
chr5	112768344	112768703	APC
chr5	112769299	112772520	APC
chr5	112772758	112773475	APC
chr5	112773713	112774310	APC
chr5	112774786	112775622	APC
chr5	112775742	112776583	APC
chr5	112776823	112778504	APC
chr5	112778864	112780786	APC
chr5	112780906	112781746	APC
chr5	112782346	112783546	APC
chr5	112783786	112784026	APC
chr5	112784386	112784866	APC
chr5	112785106	112786066	APC
chr5	112786186	112786787	APC
chr5	112787147	112788467	APC
chr5	112788587	112789907	APC
chr5	112790147	112790267	APC
chr5	112790627	112791347	APC
chr5	112791587	112791947	APC
chr5	112792307	112792427	APC
chr5	112792547	112794101	APC
chr5	112794339	112795057	APC
chr5	112795295	112797805	APC
chr5	112797924	112798163	APC
chr5	112798521	112798880	APC
chr5	112799238	112801270	APC
chr5	112801390	112804366	APC
chr5	112805079	112806508	APC
chr5	112807221	112807818	APC
chr5	112808173	112808414	APC
chr5	112808769	112809127	APC
chr5	112809364	112809722	APC
chr5	112809960	112810080	APC
chr5	112810200	112810800	APC
chr5	112811041	112813683	APC
chr5	112813803	112815484	APC
chr5	112815908	112816362	APC
chr5	112817189	112818965	APC
chr5	112819344	112820386	APC
chr5	112820492	112820959	APC
chr5	112821527	112821883	APC
chr5	112822003	112823273	APC
chr5	112823393	112825550	APC
chr5	112825669	112827107	APC
chr5	112827247	112827907	APC
chr5	112828260	112828498	APC
chr5	112828734	112828854	APC
chr5	112828974	112829094	APC
chr5	112829452	112830409	APC
chr5	112830528	112831126	APC
chr5	112831364	112833038	APC
chr5	112833635	112833994	APC
chr5	112834591	112834950	APC
chr5	112835165	112835524	APC
chr5	112835881	112836001	APC
chr5	112836358	112836597	APC
chr5	112836955	112837552	APC
chr5	112844126	112844274	APC
chr5	112844590	112844630	APC
chr5	112844900	112844978	APC
chr5	112845098	112845195	APC
chr5	112845492	112845648	APC
chr5	112845768	112845894	APC
chr5	112846147	112846164	APC
chr6	7541880	7541915	DSP
chr6	7542085	7547463	DSP
chr6	7547701	7547941	DSP
chr6	7548299	7549136	DSP
chr6	7549494	7549733	DSP
chr6	7549852	7549972	DSP
chr6	7550330	7551406	DSP
chr6	7551645	7552243	DSP
chr6	7552601	7553199	DSP
chr6	7553318	7554633	DSP
chr6	7554991	7555708	DSP
chr6	7555828	7557393	DSP
chr6	7557754	7558115	DSP
chr6	7558264	7558504	DSP
chr6	7558744	7559225	DSP
chr6	7559400	7560966	DSP
chr6	7561206	7562651	DSP
chr6	7562780	7563700	DSP
chr6	7563820	7563940	DSP
chr6	7564055	7564530	DSP
chr6	7565117	7565358	DSP
chr6	7565520	7565641	DSP
chr6	7566004	7566368	DSP
chr6	7566488	7567341	DSP
chr6	7567461	7567780	DSP
chr6	7567906	7568436	DSP
chr6	7568589	7569185	DSP
chr6	7569340	7569564	DSP
chr6	7569878	7570436	DSP
chr6	7570563	7571382	DSP
chr6	7571584	7571841	DSP
chr6	7572068	7572780	DSP
chr6	7573726	7574085	DSP
chr6	7574252	7574656	DSP
chr6	7574795	7575294	DSP
chr6	7575488	7575945	DSP
chr6	7576173	7576293	DSP
chr6	7576456	7576940	DSP
chr6	7577060	7577298	DSP
chr6	7577652	7577772	DSP
chr6	7577892	7578452	DSP
chr6	7578572	7579274	DSP
chr6	7581569	7582165	DSP
chr6	7582282	7582641	DSP
chr6	7585878	7585908	DSP
chr6	7586275	7586405	DSP
chr6	7586700	7586714	DSP
chr6	26087538	26089661	HFE
chr6	26089894	26090132	HFE
chr6	26090484	26090840	HFE
chr6	26091168	26091313	HFE
chr6	26091589	26091914	HFE
chr6	26092222	26092565	HFE
chr6	26092960	26093115	HFE
chr6	26093235	26094146	HFE
chr6	26094266	26094347	HFE
chr6	26094576	26094628	HFE
chr6	26094851	26094969	HFE
chr6	26095577	26096179	HFE
chr6	26096419	26098343	HFE
chr6	123216338	123217080	TRDN
chr6	123217200	123218600	TRDN
chr6	123218740	123221444	TRDN
chr6	123221564	123222158	TRDN
chr6	123222273	123222749	TRDN
chr6	123223457	123224052	TRDN
chr6	123224172	123224532	TRDN
chr6	123224772	123224892	TRDN
chr6	123225732	123227771	TRDN
chr6	123227891	123228371	TRDN
chr6	123228731	123230050	TRDN
chr6	123230530	123237248	TRDN
chr6	123237488	123238807	TRDN
chr6	123239167	123243966	TRDN
chr6	123248524	123248884	TRDN
chr6	123249724	123249844	TRDN
chr6	123250204	123251523	TRDN
chr6	123251763	123252363	TRDN
chr6	123252483	123252603	TRDN
chr6	123252827	123255042	TRDN
chr6	123255162	123255824	TRDN
chr6	123259226	123259582	TRDN
chr6	123259702	123259822	TRDN
chr6	123260125	123260564	TRDN
chr6	123260684	123261037	TRDN
chr6	123261153	123262684	TRDN
chr6	123262796	123263033	TRDN
chr6	123263149	123263269	TRDN
chr6	123263972	123264443	TRDN
chr6	123264676	123265268	TRDN
chr6	123265388	123266108	TRDN
chr6	123267068	123267668	TRDN
chr6	123267788	123269797	TRDN
chr6	123269917	123271102	TRDN
chr6	123271222	123272927	TRDN
chr6	123273047	123273290	TRDN
chr6	123273410	123274595	TRDN
chr6	123274833	123275189	TRDN
chr6	123275307	123275783	TRDN
chr6	123275898	123277440	TRDN
chr6	123277558	123278272	TRDN
chr6	123278392	123278604	TRDN
chr6	123278788	123279008	TRDN
chr6	123279128	123283085	TRDN
chr6	123286681	123286801	TRDN
chr6	123286921	123288360	TRDN
chr6	123288480	123288600	TRDN
chr6	123288720	123288840	TRDN
chr6	123289319	123289679	TRDN
chr6	123289799	123290878	TRDN
chr6	123291118	123291238	TRDN
chr6	123291597	123294355	TRDN
chr6	123294595	123295074	TRDN
chr6	123295194	123295434	TRDN
chr6	123295554	123295674	TRDN
chr6	123296033	123301669	TRDN
chr6	123301788	123304187	TRDN
chr6	123304546	123307783	TRDN
chr6	123307903	123308023	TRDN
chr6	123308503	123309582	TRDN
chr6	123309822	123311021	TRDN
chr6	123311380	123312340	TRDN
chr6	123312579	123313059	TRDN
chr6	123313299	123313419	TRDN
chr6	123313538	123313658	TRDN
chr6	123314977	123315337	TRDN
chr6	123315457	123316416	TRDN
chr6	123316536	123322636	TRDN
chr6	123322994	123324310	TRDN
chr6	123324549	123331844	TRDN
chr6	123331964	123336747	TRDN
chr6	123336866	123337584	TRDN
chr6	123337704	123339025	TRDN
chr6	123339265	123344067	TRDN
chr6	123344187	123344427	TRDN
chr6	123344547	123344667	TRDN
chr6	123344787	123344907	TRDN
chr6	123345027	123345148	TRDN
chr6	123345268	123345508	TRDN
chr6	123345628	123346228	TRDN
chr6	123346468	123352471	TRDN
chr6	123352615	123356672	TRDN
chr6	123356791	123358462	TRDN
chr6	123358819	123359655	TRDN
chr6	123360132	123360968	TRDN
chr6	123361563	123363950	TRDN
chr6	123364188	123364308	TRDN
chr6	123364666	123366098	TRDN
chr6	123366218	123366458	TRDN
chr6	123366817	123369092	TRDN
chr6	123369331	123373163	TRDN
chr6	123373522	123374600	TRDN
chr6	123374839	123375558	TRDN
chr6	123375678	123377668	TRDN
chr6	123377788	123377822	TRDN
chr6	123377942	123378291	TRDN
chr6	123378637	123381320	TRDN
chr6	123381440	123382072	TRDN
chr6	123382192	123385157	TRDN
chr6	123385510	123388476	TRDN
chr6	123388596	123393590	TRDN
chr6	123393710	123398023	TRDN
chr6	123398262	123400299	TRDN
chr6	123400658	123401617	TRDN
chr6	123401976	123404492	TRDN
chr6	123404731	123408445	TRDN
chr6	123408684	123411080	TRDN
chr6	123411320	123416711	TRDN
chr6	123416950	123419346	TRDN
chr6	123419586	123421622	TRDN
chr6	123422221	123425815	TRDN
chr6	123425935	123430008	TRDN
chr6	123430607	123433482	TRDN
chr6	123433601	123435039	TRDN
chr6	123435159	123437315	TRDN
chr6	123437555	123438034	TRDN
chr6	123438184	123438913	TRDN
chr6	123439033	123442144	TRDN
chr6	123442622	123443459	TRDN
chr6	123446569	123447766	TRDN
chr6	123454225	123454584	TRDN
chr6	123454943	123456498	TRDN
chr6	123456737	123457695	TRDN
chr6	123457814	123458293	TRDN
chr6	123458412	123463078	TRDN
chr6	123463436	123464872	TRDN
chr6	123464992	123472074	TRDN
chr6	123478076	123483118	TRDN
chr6	123483358	123485758	TRDN
chr6	123485878	123490800	TRDN
chr6	123491160	123494761	TRDN
chr6	123495722	123496082	TRDN
chr6	123496202	123497162	TRDN
chr6	123497282	123498499	TRDN
chr6	123498645	123499479	TRDN
chr6	123499956	123503650	TRDN
chr6	123503901	123504978	TRDN
chr6	123505336	123505695	TRDN
chr6	123505934	123506413	TRDN
chr6	123506771	123508924	TRDN
chr6	123509163	123510598	TRDN
chr6	123511554	123512272	TRDN
chr6	123512392	123513693	TRDN
chr6	123513810	123514048	TRDN
chr6	123514401	123514757	TRDN
chr6	123515229	123515586	TRDN
chr6	123515706	123516113	TRDN
chr6	123516233	123521238	TRDN
chr6	123521355	123524932	TRDN
chr6	123525765	123529223	TRDN
chr6	123529461	123530475	TRDN
chr6	123530595	123532146	TRDN
chr6	123532265	123536560	TRDN
chr6	123536917	123540497	TRDN
chr6	123540854	123542763	TRDN
chr6	123542882	123547296	TRDN
chr6	123547416	123548453	TRDN
chr6	123548612	123553530	TRDN
chr6	123553890	123556528	TRDN
chr6	123556648	123556768	TRDN
chr6	123562646	123563845	TRDN
chr6	123563965	123567444	TRDN
chr6	123567683	123567803	TRDN
chr6	123568163	123568283	TRDN
chr6	123568643	123568763	TRDN
chr6	123569003	123569243	TRDN
chr6	123569962	123570922	TRDN
chr6	123571132	123571612	TRDN
chr6	123571731	123577126	TRDN
chr6	123580123	123582281	TRDN
chr6	123588514	123589833	TRDN
chr6	123589952	123590072	TRDN
chr6	123590911	123591151	TRDN
chr6	123591511	123595587	TRDN
chr6	123595706	123595826	TRDN
chr6	123596665	123596785	TRDN
chr6	123596905	123597145	TRDN
chr6	123597744	123602180	TRDN
chr6	123602539	123603498	TRDN
chr6	123603618	123605177	TRDN
chr6	123605297	123605536	TRDN
chr6	123605776	123608893	TRDN
chr6	123609252	123612130	TRDN
chr6	123612489	123612609	TRDN
chr6	123612729	123614287	TRDN
chr6	123614407	123614527	TRDN
chr6	123615965	123616085	TRDN
chr6	123616325	123617644	TRDN
chr6	123618003	123622319	TRDN
chr6	123622439	123625436	TRDN
chr6	123625915	123626155	TRDN
chr6	123627234	123627354	TRDN
chr6	123627473	123627593	TRDN
chr6	123628193	123634306	TRDN
chr6	123634426	123636704	TRDN
chr6	123636824	123636950	TRDN
chr7	5970924	5971044	PMS2
chr7	5971512	5971748	PMS2
chr7	5972099	5972807	PMS2
chr7	5973157	5973398	PMS2
chr7	5973542	5974850	PMS2
chr7	5975087	5975565	PMS2
chr7	5975800	5975921	PMS2
chr7	5976276	5976753	PMS2
chr7	5977347	5977587	PMS2
chr7	5978134	5978255	PMS2
chr7	5978816	5978936	PMS2
chr7	5979404	5979758	PMS2
chr7	5979875	5980466	PMS2
chr7	5980818	5981172	PMS2
chr7	5981522	5981996	PMS2
chr7	5982991	5983111	PMS2
chr7	5983461	5983582	PMS2
chr7	5984049	5984523	PMS2
chr7	5984752	5985110	PMS2
chr7	5985343	5985580	PMS2
chr7	5985813	5986285	PMS2
chr7	5987620	5987740	PMS2
chr7	5988077	5988310	PMS2
chr7	5988647	5988880	PMS2
chr7	5989449	5989570	PMS2
chr7	5989679	5989799	PMS2
chr7	5990304	5990777	PMS2
chr7	5991010	5991484	PMS2
chr7	5991833	5991954	PMS2
chr7	5992074	5992194	PMS2
chr7	5992786	5993145	PMS2
chr7	5993380	5993501	PMS2
chr7	5993855	5994096	PMS2
chr7	5994806	5995047	PMS2
chr7	5995282	5995523	PMS2
chr7	5995643	5996240	PMS2
chr7	5996597	5996956	PMS2
chr7	5997194	5997314	PMS2
chr7	5997434	5997554	PMS2
chr7	5997912	5998151	PMS2
chr7	5998987	5999107	PMS2
chr7	5999275	5999511	PMS2
chr7	5999862	6000098	PMS2
chr7	6000449	6000686	PMS2
chr7	6001035	6001393	PMS2
chr7	6002214	6002452	PMS2
chr7	6002680	6003013	PMS2
chr7	6003333	6003680	PMS2
chr7	6004074	6004415	PMS2
chr7	6006146	6006381	PMS2
chr7	6006612	6007083	PMS2
chr7	6007429	6007896	PMS2
chr7	6008126	6008482	PMS2
chr7	6008592	6008948	PMS2
chr7	128830405	128830637	FLNC
chr7	128830989	128835325	FLNC
chr7	128835574	128835803	FLNC
chr7	128835900	128837148	FLNC
chr7	128837268	128837397	FLNC
chr7	128837548	128837636	FLNC
chr7	128837756	128837965	FLNC
chr7	128838085	128838266	FLNC
chr7	128838429	128838602	FLNC
chr7	128838803	128840022	FLNC
chr7	128840160	128840547	FLNC
chr7	128840674	128840833	FLNC
chr7	128840970	128841169	FLNC
chr7	128841363	128841450	FLNC
chr7	128841570	128842230	FLNC
chr7	128842374	128842574	FLNC
chr7	128842698	128842793	FLNC
chr7	128842954	128843214	FLNC
chr7	128843334	128843407	FLNC
chr7	128843577	128843794	FLNC
chr7	128843914	128844003	FLNC
chr7	128844266	128844657	FLNC
chr7	128845255	128845784	FLNC
chr7	128846163	128846300	FLNC
chr7	128846463	128846744	FLNC
chr7	128846905	128847696	FLNC
chr7	128847864	128847944	FLNC
chr7	128848068	128848560	FLNC
chr7	128848717	128848792	FLNC
chr7	128848982	128849132	FLNC
chr7	128849252	128849330	FLNC
chr7	128849578	128849964	FLNC
chr7	128850084	128850373	FLNC
chr7	128850493	128850802	FLNC
chr7	128851027	128851231	FLNC
chr7	128851360	128851454	FLNC
chr7	128851628	128851869	FLNC
chr7	128852109	128852590	FLNC
chr7	128852752	128852827	FLNC
chr7	128853031	128853468	FLNC
chr7	128853621	128853714	FLNC
chr7	128853837	128853973	FLNC
chr7	128854216	128854412	FLNC
chr7	128854682	128854774	FLNC
chr7	128854912	128855196	FLNC
chr7	128855316	128856517	FLNC
chr7	128856650	128856744	FLNC
chr7	128856921	128857117	FLNC
chr7	128857336	128858007	FLNC
chr7	128858217	128858335	FLNC
chr7	128858523	128859272	FLNC
chr7	150945058	150945096	KCNH2
chr7	150945309	150945364	KCNH2
chr7	150945514	150946876	KCNH2
chr7	150947054	150947327	KCNH2
chr7	150947514	150947605	KCNH2
chr7	150947878	150948433	KCNH2
chr7	150948553	150948855	KCNH2
chr7	150949049	150949898	KCNH2
chr7	150950420	150950920	KCNH2
chr7	150951120	150951447	KCNH2
chr7	150951835	150952424	KCNH2
chr7	150952853	150955389	KCNH2
chr7	150955509	150957290	KCNH2
chr7	150957502	150958058	KCNH2
chr7	150958502	150959571	KCNH2
chr7	150959736	150960210	KCNH2
chr7	150960328	150961278	KCNH2
chr7	150961631	150961989	KCNH2
chr7	150962146	150965009	KCNH2
chr7	150965128	150967037	KCNH2
chr7	150967274	150974312	KCNH2
chr7	150974432	150974710	KCNH2
chr7	150974941	150977815	KCNH2
chr7	150977935	150978076	KCNH2
chr7	150978196	150978321	KCNH2
chr7	151556126	151556157	PRKAG2
chr7	151556490	151556528	PRKAG2
chr7	151556648	151556730	PRKAG2
chr7	151556850	151556884	PRKAG2
chr7	151557119	151557156	PRKAG2
chr7	151557276	151557629	PRKAG2
chr7	151557864	151560341	PRKAG2
chr7	151560630	151560750	PRKAG2
chr7	151560984	151561701	PRKAG2
chr7	151562292	151562651	PRKAG2
chr7	151563005	151563720	PRKAG2
chr7	151563836	151564077	PRKAG2
chr7	151564224	151565304	PRKAG2
chr7	151565424	151565719	PRKAG2
chr7	151565885	151566576	PRKAG2
chr7	151566696	151568715	PRKAG2
chr7	151568842	151569078	PRKAG2
chr7	151569311	151570138	PRKAG2
chr7	151570258	151570731	PRKAG2
chr7	151571557	151572626	PRKAG2
chr7	151572746	151572866	PRKAG2
chr7	151573447	151573804	PRKAG2
chr7	151574033	151574860	PRKAG2
chr7	151574980	151576010	PRKAG2
chr7	151576231	151576351	PRKAG2
chr7	151576829	151578024	PRKAG2
chr7	151578381	151578979	PRKAG2
chr7	151579337	151580054	PRKAG2
chr7	151580411	151580770	PRKAG2
chr7	151581128	151582203	PRKAG2
chr7	151582441	151583038	PRKAG2
chr7	151583277	151584710	PRKAG2
chr7	151584948	151586979	PRKAG2
chr7	151587097	151588173	PRKAG2
chr7	151588888	151589605	PRKAG2
chr7	151589963	151593187	PRKAG2
chr7	151593545	151594739	PRKAG2
chr7	151595097	151595217	PRKAG2
chr7	151595459	151595818	PRKAG2
chr7	151598212	151598332	PRKAG2
chr7	151598452	151598811	PRKAG2
chr7	151599170	151599530	PRKAG2
chr7	151599649	151602642	PRKAG2
chr7	151603001	151603121	PRKAG2
chr7	151603600	151604318	PRKAG2
chr7	151604677	151605037	PRKAG2
chr7	151606234	151606593	PRKAG2
chr7	151606832	151607310	PRKAG2
chr7	151607549	151608865	PRKAG2
chr7	151608984	151610060	PRKAG2
chr7	151611016	151611734	PRKAG2
chr7	151612092	151613288	PRKAG2
chr7	151614005	151615081	PRKAG2
chr7	151615798	151616994	PRKAG2
chr7	151617353	151618070	PRKAG2
chr7	151618787	151619505	PRKAG2
chr7	151620102	151620342	PRKAG2
chr7	151620939	151621418	PRKAG2
chr7	151621896	151622972	PRKAG2
chr7	151623569	151624168	PRKAG2
chr7	151624406	151627396	PRKAG2
chr7	151627634	151627754	PRKAG2
chr7	151627993	151628472	PRKAG2
chr7	151628710	151630504	PRKAG2
chr7	151630623	151631580	PRKAG2
chr7	151631809	151632043	PRKAG2
chr7	151632163	151633841	PRKAG2
chr7	151634080	151634440	PRKAG2
chr7	151635398	151635878	PRKAG2
chr7	151636237	151636597	PRKAG2
chr7	151637315	151638394	PRKAG2
chr7	151638633	151639712	PRKAG2
chr7	151640311	151641270	PRKAG2
chr7	151641749	151641989	PRKAG2
chr7	151642468	151643906	PRKAG2
chr7	151644265	151644625	PRKAG2
chr7	151644864	151645943	PRKAG2
chr7	151646182	151646302	PRKAG2
chr7	151646422	151648699	PRKAG2
chr7	151648938	151649058	PRKAG2
chr7	151649417	151649537	PRKAG2
chr7	151649897	151650017	PRKAG2
chr7	151650256	151651335	PRKAG2
chr7	151651574	151652653	PRKAG2
chr7	151652892	151653492	PRKAG2
chr7	151653851	151654690	PRKAG2
chr7	151655049	151656247	PRKAG2
chr7	151656607	151656847	PRKAG2
chr7	151657206	151657925	PRKAG2
chr7	151658524	151659962	PRKAG2
chr7	151660082	151661160	PRKAG2
chr7	151661400	151662598	PRKAG2
chr7	151663077	151663437	PRKAG2
chr7	151663676	151666193	PRKAG2
chr7	151666552	151667990	PRKAG2
chr7	151668110	151670866	PRKAG2
chr7	151671225	151672064	PRKAG2
chr7	151672543	151673741	PRKAG2
chr7	151674101	151674940	PRKAG2
chr7	151675179	151675419	PRKAG2
chr7	151675637	151676715	PRKAG2
chr7	151676834	151677193	PRKAG2
chr7	151677552	151678630	PRKAG2
chr7	151678989	151679827	PRKAG2
chr7	151680066	151682221	PRKAG2
chr7	151682580	151685453	PRKAG2
chr7	151685812	151691199	PRKAG2
chr7	151691558	151691917	PRKAG2
chr7	151692396	151693833	PRKAG2
chr7	151694192	151698382	PRKAG2
chr7	151698621	151701614	PRKAG2
chr7	151701853	151703649	PRKAG2
chr7	151704367	151713585	PRKAG2
chr7	151713824	151714662	PRKAG2
chr7	151715619	151716936	PRKAG2
chr7	151717295	151717894	PRKAG2
chr7	151718014	151718254	PRKAG2
chr7	151718374	151725451	PRKAG2
chr7	151725571	151726890	PRKAG2
chr7	151727250	151730368	PRKAG2
chr7	151730488	151731808	PRKAG2
chr7	151732408	151732647	PRKAG2
chr7	151733007	151733727	PRKAG2
chr7	151734087	151734567	PRKAG2
chr7	151735166	151735886	PRKAG2
chr7	151736006	151737204	PRKAG2
chr7	151737323	151737922	PRKAG2
chr7	151738880	151739479	PRKAG2
chr7	151739718	151741036	PRKAG2
chr7	151741275	151741395	PRKAG2
chr7	151741754	151742353	PRKAG2
[truncated: 2,422 more rows]

## Sheet: Repeat_70_genes
Chromosome	Start coordinate	End coordinate	Gene symbol_annotation
chr1	1435797	1435818	VWA1_coding
chr1	57367043	57367080	DAB1_intron
chr1	94418420	94418442	ABCD3_5UTR
chr1	149390801	149390842	NOTCH2NLC_5UTR
chr1	154869690	154869908	KCNN3_3_of_gene
chr2	96197065	96197124	STARD7_intron
chr2	100105031	100105449	AFF3_5UTR
chr2	176093057	176093103	HOXD13_coding
chr2	190880871	190880920	GLS_5UTR
chr3	63912684	63912715	ATXN7_coding
chr3	129172575	129172656	CNBP_intron
chr3	138946019	138946062	FOXL2_coding
chr3	183712175	183712226	YEATS2_intron
chr4	3074875	3074939	HTT_coding
chr4	39348423	39348485	RFC1_intron
chr4	41745970	41746031	PHOX2B_coding
chr4	159342525	159342618	RAPGEF2_intron
chr5	10356337	10356411	MARCHF6_intron
chr5	146878727	146878758	PPP2R2B_intron/5UTR
chr6	16327634	16327722	ATXN1_coding
chr6	45422749	45422801	RUNX2_coding
chr6	170561906	170562021	TBP_coding
chr7	27199923	27199966	HOXA13_coding
chr7	55887600	55887639	ZNF713_5UTR
chr8	104588969	104588999	LRP12_5UTR
chr8	118366811	118366918	SAMD12_intron
chr9	27573527	27573546	C9orf72_intron
chr9	69037285	69037304	FXN_intron
chr9	130681605	130681639	PRDM12_coding
chr10	79826382	79826404	LOC642361,NUTM2B-AS1_exon
chr10	93702416	93702625	FRA10AC1_5UTR
chr11	66744818	66744845	C11orf80_5UTR
chr11	119206289	119206323	CBL_5UTR
chr12	6936715	6936773	ATN1_coding
chr12	50504916	50505171	DIP2B_5UTR
chr12	111598949	111599019	ATXN2_coding
chr12	123533719	123533750	RILPL1_5UTR
chr13	70139382	70139428	ATXN8OS_exon/intron
chr13	99985447	99985493	ZIC2_coding
chr13	102161575	102161726	FGF14_intron
chr14	23321471	23321502	PABPN1_coding
chr14	92071009	92071040	ATXN3_coding
chr15	22786670	22786703	NIPA1_coding
chr16	17470674	17471168	XYLT1_5UTR
chr16	24613437	24613532	TNRC6A_intron
chr16	66490395	66490466	BEAN1_intron
chr16	67280028	67280029	PLEKHG4_5UTR
chr16	67842862	67842950	THAP11_coding
chr16	87604286	87604329	JPH3_intron
chr17	80146991	80147139	EIF4A3_5UTR
chr18	55586152	55586229	TCF4_intron
chr19	13207857	13207897	CACNA1A_coding
chr19	14496040	14496075	GIPC1_5UTR
chr19	18786034	18786050	COMP_coding
chr19	45770203	45770264	DMPK_3UTR
chr20	2652732	2652757	NOP56_intron
chr20	4699369	4699445	PRNP_coding
chr20	47651043	47651202	AIB,SRC-3,NCOA3_coding
chr21	43776442	43776479	CSTB_promoter
chr22	19766761	19766807	TBX1_coding
chr22	45795353	45795424	ATXN10_intron
chrX	25013648	25013697	ARX_coding
chrX	31284556	31284605	DMD_intron
chrX	67545316	67545386	AR_coding
chrX	71440294	71440888	TAF1_intron
chrX	137566825	137566856	ZIC3_coding
chrX	140504315	140504361	SOX3_coding
chrX	147912049	147912110	FMR1_5UTR
chrX	148500636	148500682	AFF2_5UTR
chrX	149631569	149631808	TMEM185A_5UTR

## Sheet: mtDNA
Chromosome	Start coordinate	End coordinate	Gene symbol
chrM	0	16569	mtDNA
