# Supplementary material for: Augmenting cost-effectiveness in clinical diagnosis using extended whole-exome sequencing: SNVs, SVs, and beyond
Source: J Hum Genet. 2025 Sep 8;71(1):13–21. doi: 10.1038/s10038-025-01403-4 (PMC12689423; doi:10.1038/s10038-025-01403-4)
Supplement: Supplementary file 8 — Supplementary Table S2 [file 10038_2025_1403_MOESM8_ESM.xlsx]

## Sheet: Sheet1
Supplementary Table S2. Proportion of bases with depth ≥10 in the intronic and UTR of J-insurance genes at various probe concentrations
	Proportion of bases with depth ≥10 in the CDS regions of the J-insurance 188 genes	Proportion of bases with depth ≥10 in the intronic and UTR of the J-insurance 188 genes
Standard WES	0.9993	0.1022
Standard WES + x0.1 probes for intronic and UTR of J-insurance 188 genes	0.9993	0.4714
Standard WES + x0.25 probes for intronic and UTR of J-insurance 188 genes	0.9991	0.8621
Standard WES + x0.5 probes for intronic and UTR of J-insurance 188 genes	0.9993	0.8856
Standard WES + x1 probes for intronic and UTR of J-insurance 188 genes	0.9993	0.8696
