# Supplementary material for: Augmenting cost-effectiveness in clinical diagnosis using extended whole-exome sequencing: SNVs, SVs, and beyond
Source: J Hum Genet. 2025 Sep 8;71(1):13–21. doi: 10.1038/s10038-025-01403-4 (PMC12689423; doi:10.1038/s10038-025-01403-4)
Supplement: Supplementary file 9 — Supplementary Table S3 [file 10038_2025_1403_MOESM9_ESM.xlsx]

## Sheet: Sheet1
Supplementary Table S3. Proportion of bases with depth ≥10 in the intronic and UTR of ACMG SF genes at various probe concentrations
	Proportion of bases with depth ≥10 in the CDS regions of the ACMG SF 81 genes	Proportion of bases with depth ≥10 in the intronic and UTR of the ACMG SF 81 genes
Standard WES	0.9995	0.1142
Standard WES + x0.1 probes for intronic and UTR of ACMG SF 81 genes	0.9999	0.6496
Standard WES + x0.25 probes for intronic and UTR of ACMG SF 81 genes	0.9997	0.8971
Standard WES + x0.5 probes for intronic and UTR of ACMG SF 81 genes	0.9998	0.9086
Standard WES + x1 probes for intronic and UTR of ACMG SF 81 genes	0.9996	0.8939
