# Supplementary material for: Augmenting cost-effectiveness in clinical diagnosis using extended whole-exome sequencing: SNVs, SVs, and beyond
Source: J Hum Genet. 2025 Sep 8;71(1):13–21. doi: 10.1038/s10038-025-01403-4 (PMC12689423; doi:10.1038/s10038-025-01403-4)
Supplement: Supplementary file 10 — Supplementary Table S4 [file 10038_2025_1403_MOESM10_ESM.xlsx]

## Sheet: Sheet1
Supplementary Table S4. Coverage depth statistics
		Standard WES HG001	Standard WES HG002	Extended WES HG001	Extended WES HG002
Twist Exome 2.0 plus Comprehensive Exome Spike-In targeted regions (37 453 133 bp)	mean	95.4	100.3	85.9	85.3
	median	96	101	86	86
	s.d.	27.5	32.6	28.7	28.6
	>0 depth (%)	0.997	0.999	0.997	0.999
	≥10 depth (%)	0.994	0.996	0.994	0.996
	≥20 depth (%)	0.991	0.994	0.99	0.991
Intronic regions of Japanese insurance 188 genes (12 465 939 bp)	mean	6.6	6.5	57.5	55.9
	median	0	0	61	56
	s.d.	19	19.6	32.3	34.4
	>0 depth (%)	0.385	0.314	0.96	0.947
	≥10 depth (%)	0.123	0.12	0.886	0.869
	≥20 depth (%)	0.096	0.093	0.824	0.805
Intronic regions of ACMG SF 81 genes (6 028 943 bp)	mean	7.4	7.6	61.3	64.3
	median	0	0	67	72
	s.d.	20.5	21.7	32.2	32.8
	>0 depth (%)	0.401	0.345	0.966	0.959
	≥10 depth (%)	0.135	0.134	0.9	0.896
	≥20 depth (%)	0.106	0.106	0.843	0.844
Repeat expansion 70 regions (5 860 bp)	mean	32.3	30.8	63	54.1
	median	13	12	67	52
	s.d.	38.2	38.4	38.5	34.5
	>0 depth (%)	0.733	0.747	0.942	0.955
	≥10 depth (%)	0.527	0.512	0.882	0.859
	≥20 depth (%)	0.438	0.427	0.808	0.787
mtDNA (16 569 bp)	mean	470.4	460.6	1198.4	1071.4
	median	235	203	1011	907
	s.d.	1246.7	1350.6	1003.9	881.6
	>0 depth (%)	1	1	1	1
	≥100 depth (%)	0.999	0.997	1	1
	≥200 depth (%)	0.856	0.533	1	1
